# Supplementary material for: When the hammer drops: Identification of knapping techniques in blade production based on a multi-scale study of knapping traces
Source: PLoS One. 2025 Aug 27;20(8):e0329848. doi: 10.1371/journal.pone.0329848 (PMC12385441; doi:10.1371/journal.pone.0329848)
Supplement: S1 Table — Raw materials highlighted in red were heat-treated; raw material highlighted in beige is quartzite; raw material highlighted in yellow is resinite opal; raw material highlighted in brown is volcanic tuff; raw material highlighted in blue was knapped only by pressure. (XLSX) [file pone.0329848.s001.xlsx]

## Sheet: S1 Table
N° in bibliography	Year	Authors	Code	Type of study			Type of experiment		Raw material			Production				Direct percussion										Indirect percussion						Pressure
				Experimental	Synthesis of experiments	Archaeological	Realistic	Controlled	Flint/chert	Obsidian/glass	Other	Blade	Flake	Biface	Edge retouch	Hard stone	Soft stone	Stone	Antler	Bone	Ivory	Wood	Organic	Steel	MFA	Stone	Antler	Horn	Bone	Wood	Copper	Stone	Antler	Horn	Bone	Wood	Copper	MFA
127	2023	Ménager	Mén23	1	0	0	1	0	1	0	1	1	0	0	0	0	0	0	0	0	0	0	0	0	0	1	1	0	1	1	0	0	0	0	0	0	0	0
138	2016	Buchanan et al.	Buc16	1	0	0	1	0	1	0	0	0	0	1	0	0	0	0	1	0	0	0	0	0	0	0	0	0	0	0	0	0	1	0	0	0	0	0
6	2015	Biard & Prost	Bia15	1	0	0	1	0	1	0	0	1	0	0	0	0	1	0	0	0	0	0	0	0	0	0	0	0	0	0	0	0	0	0	0	0	0	0
141	2015	Damlien	Dam15	1	0	0	1	0	1	0	1	1	0	0	0	1	1	0	1	0	0	0	0	0	0	0	1	0	0	0	0	0	1	0	0	0	0	0
140	2014	Driscoll & García-Rojas	Dri14	1	0	0	1	0	1	0	0	1	0	0	0	1	1	0	1	0	0	0	0	0	0	0	0	0	0	0	0	0	0	0	0	0	0	0
161	2014	Pyżewicz et al.	Pyż14	1	0	0	1	0	1	0	0	1	0	0	0	0	0	0	1	0	0	1	0	0	0	0	1	0	0	1	0	0	0	0	0	0	0	0
137	2012	Schindler & Koch	Sch12	1	0	0	1	0	1	0	0	0	0	1	0	0	0	1	1	0	0	1	0	0	0	0	0	0	0	0	0	0	0	0	0	0	0	1
158	2010	Rots	Rot10	1	0	0	1	0	1	0	0	1	1	0	1	1	1	0	1	1	1	1	0	0	0	0	1	0	0	1	0	0	0	0	0	0	0	0
124	2009	Roussel et al.	Rou09	1	0	0	1	0	1	0	0	0	1	1	0	1	1	0	1	0	0	1	0	0	0	0	0	0	0	0	0	0	0	0	0	0	0	0
125	2006	Pelegrin	Pel06	1	0	0	1	0	1	0	0	1	0	0	0	0	0	0	0	0	0	0	0	0	0	0	1	0	0	0	1	0	1	0	0	0	1	0
167	2003	Klaric	Kla03	0	0	1	NA	NA	1	0	0	1	0	0	0	NA	NA	NA	NA	NA	NA	NA	NA	NA	NA	NA	NA	NA	NA	NA	NA	NA	NA	NA	NA	NA	NA	NA
123	2000	Pelegrin	Pel00	1	0	0	1	0	1	0	0	1	0	0	0	1	1	0	0	0	0	0	1	0	0	0	0	0	0	0	0	0	0	0	0	0	0	0
136	1998	Redman	Red98	1	0	0	1	0	1	0	0	0	0	1	0	1	0	0	1	0	0	0	0	0	0	0	0	0	0	0	0	0	0	0	0	0	0	0
72	1997	Pelcin	Pel97	1	0	0	0	1	0	1	0	0	1	0	0	0	0	0	1	0	0	0	0	1	0	0	0	0	0	0	0	0	0	0	0	0	0	0
130	1992	Inizan et al.	Ini92	0	1	0	1	0	1	1	0	1	0	0	0	0	0	0	0	0	0	0	0	0	0	0	0	0	0	0	0	0	0	0	0	0	0	1
3 [S1 Table bibliography]	1989	Wenban-Smith	Wen89	1	0	0	1	0	1	0	0	0	0	1	0	1	1	0	1	1	0	0	0	0	0	0	0	0	0	0	0	0	0	0	0	0	0	0
1 [S1 Table bibliography]	1988	Amick et al.	Ami88	1	0	0	1	0	1	0	0	0	0	1	0	1	0	0	1	0	0	0	0	0	0	0	0	0	0	0	0	0	0	0	0	0	0	0
163	1988	Tomenchuk	Tom88	1	0	0	1	0	0	1	0	1	0	0	0	0	1	0	0	0	0	0	0	0	0	0	1	0	0	0	0	0	0	0	0	0	1	0
2 [S1 Table bibliography]	1984	Texier	Tex84	1	0	0	1	0	1	0	0	1	0	0	0	0	0	0	0	0	0	0	0	0	0	0	0	0	0	0	0	0	0	0	0	0	1	0
128	1984	Tixier	Tix84	1	0	0	1	0	1	1	0	1	0	0	0	0	0	0	0	0	0	0	0	0	0	0	0	0	0	0	0	0	0	0	0	0	0	1
122	1982	Ohnuma & Bergman	Ohn82	1	0	0	1	0	1	0	0	0	1	0	0	1	1	0	1	0	0	0	0	0	0	0	0	0	0	0	0	0	0	0	0	0	0	0
121	1982	Patterson	Pat82	1	0	0	1	0	1	0	0	0	0	1	0	1	1	0	1	0	0	0	0	0	0	0	0	0	0	0	0	0	0	0	0	0	0	0
120	1978	Patterson & Sollberger	Pat78	1	0	0	1	0	1	0	0	0	0	1	0	1	1	0	1	0	0	0	0	0	0	0	1	0	0	0	0	0	1	0	0	0	0	0
117	1976	Chandler & Ware	Cha76	1	0	0	1	0	0	1	0	1	0	0	0	0	0	0	0	0	0	0	0	0	1	0	0	0	0	0	0	0	0	0	0	0	0	1
118	1976	Henry et al.	Hen76	1	0	0	1	0	1	0	0	0	0	1	0	1	0	0	1	0	0	0	0	0	0	0	0	0	0	0	0	0	1	0	0	0	1	0
119	1976	Sollberger & Patterson	Sol76	1	0	0	1	0	1	0	0	1	0	0	0	1	1	0	1	0	0	0	0	0	0	0	1	0	0	0	0	0	1	0	0	0	0	0
59	1974	Bonnichsen	Bon74	1	0	0	0	1	0	1	1	0	1	0	0	1	0	0	1	0	0	0	0	0	0	0	0	0	0	0	0	0	0	0	0	0	0	0
39	1967	Bordes	Bor67	1	0	0	1	0	1	1	0	1	0	0	0	0	0	1	1	0	0	0	0	0	0	0	1	0	0	1	0	0	0	0	0	0	0	1
38	1947	Bordes	Bor47	1	0	0	1	0	1	1	0	1	1	1	0	0	0	1	0	1	0	1	0	0	0	1	0	1	1	1	0	1	0	1	1	1	0	0
Total				27	1	1	26	2	25	8	3	17	6	10	1	14	12	3	18	3	1	5	1	1	1	2	9	1	2	5	1	1	6	1	1	1	4	5
				29			28		36			34				59										20						19

## Sheet: S1 Table bibliography
N°	References
1	Amick DS, Mauldin RP, Tomka SA. An Evaluation of Debitage Produced by Experimental Bifacial Core Reduction of a Georgetown Chert Nodule. Lithic Technol. 1988;17(1):26‑36. https://doi.org/10.1080/01977261.1988.11754523
2	Texier P.-J. Un débitage expérimental de silex par pression pectorale à la béquille. Bull Soc Préhist Fr. 1984;81(1):25-27. https://doi.org/10.3406/bspf.1984.8606
3	Wenban-Smith FF. The use of canonical variates for determination of biface manufacturing technology at Boxgrove Lower Palaeolithic site and the behavioural implications of this technology. J Archaeol Sci. 1989;16(1):17-26. https://doi.org/10.1016/0305-4403(89)90053-8
