# Supplementary material for: When the hammer drops: Identification of knapping techniques in blade production based on a multi-scale study of knapping traces
Source: PLoS One. 2025 Aug 27;20(8):e0329848. doi: 10.1371/journal.pone.0329848 (PMC12385441; doi:10.1371/journal.pone.0329848)
Supplement: S2 Table — The correspondence with the simplified attributes used in Supplementary 3 is also indicated. The names of studies in black indicate studies on flint or chert; the names of studies in red indicate studies on obsidian or glass; the names of studies in purple indicate studies on flint or chert and obsidian or glass; the names of studies in green indicate studies on quartzite; the names of studies in blue indicate studies on all materials. (XLSX) [file pone.0329848.s002.xlsx]

## Sheet: S2 Table
Categories	Subcategories	Attributes	Simplified attributes	Direct percussion																				Indirect percussion														Pressure
				Hard stone		Soft stone		Stone unspecified		Antler		Bone		Ivory		Wood		Organic unspecified		Steel		MFA		Stone		Antler		Bone		Wood		Organic unspecified		Copper		MFA		Antler		Copper		MFA
				Useful	Non useful	Useful	Non useful	Useful	Non useful	Useful	Non useful	Useful	Non useful	Useful	Non useful	Useful	Non useful	Useful	Non useful	Useful	Non useful	Useful	Non useful	Useful	Non useful	Useful	Non useful	Useful	Non useful	Useful	Non useful	Useful	Non useful	Useful	Non useful	Useful	Non useful	Useful	Non useful	Useful	Non useful	Useful	Non useful
Pre-fracture		External platform angle > 90°	External platform angle																																							Tix84
		External platform angle ~ 90°	External platform angle	Pel00 (60°-90°)				Bor67																												Pel06 (80°-95°), Mén23 (80-90°)						Pel06 (90° or less)
		External platform angle < 90°	External platform angle			Pel00 (70°-85°)		Bor47		Bor67						Bor47		Pel00 (50°-80°), Pyż14 (less than 60°-85°)														Pyż14 (75°-85°)				Bor47
		Removal of overhang	Removal of overhang			Pel00 (significant abrasion)	Bia15											Pel00
		Number of dorsal flake scar	Number of dorsal flake scar		Red98						Red98
Fracture	Contact surface	Platform partially preserved rare	Platform preservation																																	Mén23 (1,1% of the blades)
		Platform preserved (bifacial shaping)	Platform preservation																							Pat78												Pat78
		Platform crushed presence	Platform crushed	Bon74, Sol76, Pel00 (in case hammer hits platform edge)	Pat82, Dri14	Sol76	Pat82, Dri14			Sol76	Pat82, Dri14											Cha76																		Pel06 (sometimes; happens after the detachment)
		Platform crushed rare	Platform crushed							Bon74
		Platform crushed absence	Platform crushed							Bon74
		Platform crushed with "frosted" contact point	Platform crushed with "frosted" contact point	Pel00
		Platform collapse	Platform collapse		Dri14		Dri14				Dri14
		Platform type	Platform morphology		Dri14		Dri14				Dri14
		Platform triangular	Platform morphology																																	Bor47
		Platform size general	Platform size general		Sol76, Ami88		Sol76	Bor47			Sol76, Ami88												Cha76				Sol76												Sol76				Cha76
		Platform very small	Platform size general																																					Pel06 (if copper point is placed on an edge or point)		Ini92
		Platform larger	Platform size general
		Platform smaller	Platform size general							Dam15																												Dam15
		Platform thickness	Platform thickness		Dri14		Dri14				Dri14
		Platform thick	Platform thickness	Pel00 (several mm at least, and a lot more usually)																						Pel06 (3-4 mm minimum for blades 20 cm long)										Pel06 (w/ regard to the dimensions of the blades), Mén23 (3,3 mm on average)
		Platform thin	Platform thickness			Pel00 (1 mm sometimes)												Pel00 (a few mm)																								Pel06 (3-4 mm or less)
		Platform thicker	Platform thickness					Bor67
		Platform thiner	Platform thickness																																	Bor67
		Platform width	Platform width		Red98, Dri14		Dri14				Pel97, Red98, Dri14										Pel97
		Platform wide	Platform width																							Pel06 (8 mm or more for blades 20 cm long)
		Platform narrow	Platform width																																							Bor47
		Platform wider	Platform width					Bor47																												Bor67
		Platform narrower	Platform width													Bor47
		Interior platform angle ~ 90°	Interior platform angle																							Dam15												Dam15
		Interior platform angle < 90°	Interior platform angle																			Dam15
		Interior platform angle higher	Interior platform angle																	Pel97
		Interior platform angle lower	Interior platform angle							Pel97
		Posterior edge regular	Posterior edge regularity															Pel00
		Posterior edge irregular	Posterior edge regularity			Pel00
		Posterior edge regular or irregular	Posterior edge regularity													Rou09
		Posterior edge protrusion presence	Posterior edge protrusion	Pel00, Rou09		Rou09
		Posterior edge protrusion absence	Posterior edge protrusion							Rou09 (small protrusion possible)						Rou09
		Contact point presence	Contact point	Wen89	Dri14	Wen89	Dri14				Dri14													Mén23 (56% of the blades)				Mén23 (79% of the blades)
		Contact point absence	Contact point			Bia15				Wen89		Wen89																								Mén23 (only 27% of the blades have an impact point; except for bone and stone)
		Contact point distance	Contact point distance		Dri14		Dri14				Dri14
		Contact point + cone clear	Contact point + cone	Ohn82, Pel00 (several points possible), Rou09		Pel00 (sometimes), Rou09 (but less than w/ quartzite)		Bor47
		Contact point + cone vague or absent	Contact point + cone			Ohn82				Ohn82, Rou09						Bor47, Rou09		Pel00
		Cone absence	Cone																							Dam15												Dam15
		Cracks general	Cracks																				Bor67											Pel06 (regular crack if the platform is facetted or dihedral)			Bor67						Bor67
		Cracks presence	Cracks	Bon74							Pel97										Pel97
		Cracks rare or absent	Cracks							Bon74, Bon74, Rou09, Rot10		Rot10				Rou09		Pel00 (but lateralized cracks possible)																				Pel06		Pel06 (if copper point is placed on an edge or point)
		Cracks circular presence	Cracks circular	Pel00 (usually complete), Rou09, Rot10		Pel00 (incomplete), Rou09 (but less than w/ quartzite), Rot10				Rou09 (depends on the antler used)				Rot10 (frequent)												Rot10 (sometimes)				Rot10 (sometimes)				Pel06 (if the platform is flat; small diameter of about 3 mm)						Pel06 (if the platform is flat)
		Cracks circular absence	Cracks circular													Rot10 (only transversal cracks)
		Cracks circular higher diameter	Cracks circular diameter							Pel97
		Cracks circular lower diameter	Cracks circular diameter																	Pel97
		Cracks circular more elliptical in shape	Cracks circular more elliptical in shape							Pel97
		Cracks circular with striations inside	Cracks circular with striations inside	Rot10		Rot10
		Microscopic traces rare or absent	Microscopic traces													Pyż14														Pyż14
		Microscopic traces superficial, foggy and locally disappearing	Microscopic traces features							Pyż14																Pyż14
		Polish smooth and bright or linear traces uncharacteristic	Polish features													Pyż14														Pyż14
		Polish instead of striations	Polish instead of striations																							Rot10				Rot10
		Striations superficial, narrow and long in group	Striations features													Rot10
		Striations narrow and long in group	Striations features	Rot10
		Striations wide and short in group	Striations features			Rot10
		Striations long, discontinuous and shiny on top of microtopography	Striations features							Rot10 (narrower than w/ bone)		Rot10 (wider than w/ antler)		Rot10
		Striations stripes crossing the butt orthogonally or diagonally	Striations features							Pyż14																Pyż14
		Stripes long and parallel, in group or single	Striations features							Pyż14																Pyż14
		Incisions inside striations presence	Incisions inside striations	Rot10		Rot10
		Incisions inside striations absence	Incisions inside striations									Rot10
	Ventral surface	Bulb presence	Bulb	Rou09	Bon74, Dri14		Dri14				Bon74, Dri14																									Mén23 (95% of the blades)
		Bulb higher frequency	Bulb																																			Buc16
		Bulb lower frequency	Bulb							Buc16
		Bulb size general	Bulb size		Sol76, Pat78, Dam15		Sol76, Pat78				Sol76, Pat78												Cha76				Sol76, Pat78												Sol76, Pat78				Cha76
		Bulb pronounced	Bulb size	Ohn82, Pat82				Bor67																												Bor47	Mén23
		Bulb diffused	Bulb size	Rou09 (but frequently pronounced)		Ohn82, Bia15				Bor67, Ohn82, Rou09 (but sometimes pronounced: depends on the antler)						Bor47, Rou09		Pel00, Pyż14														Pyż14					Mén23					Bor47
		Bulb small	Bulb size																																							Bor47
		Bulb pronounced and short	Bulb size																																								Tix84
		Bulb diffused and long	Bulb size																																	Pel06
		Bulb short in high position	Bulb size																																							Pel06
		Bulb length	Bulb size								Pel97 (but depends on butt thickness)										Pel97 (but depends on butt thickness)
		Bulb thickness	Bulb size	Red98						Red98	Pel97										Pel97 (but depends on butt thickness)
		Bulb relative thickness (bulb thickness minus mid-point thickness)	Difference bulb thickness/mid-point thickness		Red98, Dri14		Dri14				Red98, Dri14
		Bulb relative height (ratio bulb thickness/flake length)	Ratio bulb thickness/flake length		Red98						Red98
		Bulb without interruption	Bulb without interruption																																	Mén23 (96% of the blades)
		Discontinuity below the bulb presence	Discontinuity below the bulb																									Mén23 (65% of the blades)
		Discontinuity below the bulb absence	Discontinuity below the bulb																																	Mén23 (69% of the blades; except for bone)
		Double bulb rare	Double bulb rare																																	Mén23 (0,4% of the blades)
		Lip general	Lip		Bon74, Dri14		Dri14				Bon74, Pat78, Pel97 (but depends on butt thickness), Dri14, Buc16										Pel97																		Buc16
		Lip presence	Lip	Rou09 (but less frequent than w/ antler and wood)		Ohn82, Pel00 (usually discrete, sometimes clear), Bia15				Ohn82, Pat82, Rou09, Sch12, Dam15						Sch12, Rou09		Pel00 , Pyż14								Pel06, Dam15		Mén23 (54% of the blades)				Pyż14 (less marked than with organic direct percussion						Pel06, Dam15
		Lip absence	Lip	Ohn82, Rou09		Dam15		Sch12																Mén23 (87% of the blades)										Pel06		Mén23 (57% of the blades; except for bone)				Pel06 (but a lip can be present sometimes)		Sch12
		Eraillure scar presence	Eraillure scar		Bon74, Sol76, Pat78, Dri14		Sol76, Pat78, Dri14				Bon74, Sol76, Pat78, Dri14, Buc16						Bor47										Sol76, Pat78									Pel06 (more than 50% of the blades), Mén23 (23% of the blades)			Sol76, Pat78, Buc16			Pel06 (less than 50% of the blades)
		Eraillure scar high frequency	Eraillure scar							Dam15
		Eraillure scar low frequency	Eraillure scar	Dam15
		Radial cracks	Radial cracks		Bon74						Bon74
		Bulb scar presence	Bulb scar	Dam15 (27,5% of the blades), Rou09 (more frequent than w/ antler and wood)		Pel00 (up to 20% of the blades)				Rou09 (3x more than w/ wood)						Rou09 (3x less than w/ antler)																				Mén23 (34% of the blades)
		Bulb scar rare	Bulb scar																							Dam15 (6,6% of the blades)
		Bulb scar absence	Bulb scar	Rou09
		Oblique crack	Oblique crack															Kla03 (occasional)
		Ripples presence	Ripples																																	Mén23 (96% of the blades)
		Marked ripples presence	Ripples																					Mén23 (71% of the blades)
		Marked ripples absence	Ripples																									Mén23 (73% of the blades)														Tix84
		Ripples concentric	Ripples morphology	Bon74
		Ripples semi-circular	Ripples morphology		Bon74						Bon74
		Ripples proximal and distal	Ripples distribution																																	Pel06
		Ripples distal presence	Ripples distribution	Pel00 (frequent)
		Ripples distal absence	Ripples distribution															Pel00
		Tight and fine micro-ripples in the first mm presence	Tight and fine micro-ripples in the first mm	Pel00 (frequent)		Pel00 (sometimes), Rou09
		Tight and fine micro-ripples in the first mm absence	Tight and fine micro-ripples in the first mm	Rou09						Rou09						Rou09
		Tight and fine micro-ripples over part of or all of the length	Tight and fine micro-ripples over part of or all of the length			Pel00 (up to 20% of the blades)
		Fine micro-ripple below the bulb presence	Fine micro-ripple below the bulb																																							Pel06 (occasional)
		Fine micro-ripple below the bulb absence	Fine micro-ripple below the bulb																																	Pel06
		Fine micro-ripples on the cone	Fine micro-ripples on the cone	Rou09		Rou09 (rare)
		Radiating force lines (= ripples?)	Radiating force lines (ripples?)		Pat78		Pat78				Pat78																Pat78												Pat78
		Hackles	Hackles								Buc16																												Buc16
		Hackles distribution	Hackles distribution		Bon74						Bon74
		Hackles proximal	Hackles distribution																																	Mén23 (75% of the blades
		Hackles mesio-distal	Hackles distribution																																	Mén23 (79% of the blades)
		Crack speed velocity high (fracture wings)	Crack speed velocity																			Tom88														Tom88
		Crack speed velocity low (fracture wings)	Crack speed velocity																																							Tom88
		Crack speed velocity rapid decrease	Crack speed velocity decrease																																	Tom88
		Crack speed velocity progressive decrease	Crack speed velocity decrease																			Tom88
	Dorsal surface	Platform scar	Platform scar			Pel00 (occasional)
		Microflaking presence	Microflaking	Bon74
		Microflaking rare	Microflaking							Bon74
		Microflaking absence	Microflaking							Bon74
	Morphology and metrics	Morphology regular	Morphology																							Dam15												Dam15		Tex84		Bor67, Cha76, Tix84, Pel06
		Morphology irregular	Morphology	Pat78				Bor67		Bor67												Cha76, Dam15						Mén23 (84% of the blades)								Pel06 (but regularity possible under 20 cm), Mén23 (51% of the blades)
		Bilateral symmetry	Morphology		Bon74, Pat82		Pat82				Bon74, Pat82, Buc16																												Buc16	Tex84
		Converging edges	Morphology																																	Mén23 (44% of the blades)
		Cross-sections regular	Cross-section																																			Pat78
		Cross-sections irregular	Cross-section	Pat78
		Cross-section trapezoidal or irregular	Cross-section																																	Mén23 (70% of the blades)
		Dimensions general	Dimensions general		Hen76, Pat78, Ami88		Pat78				Hen76, Pat78, Ami88																Pat78												Pat78
		Length	Length		Bon74, Red98						Bon74, Red98
		Long	Length													Bor47																				Bor47
		Longer	Length							Pel97, Buc16
		Shorter	Length																	Pel97																		Buc16
		Width	Width		Bon74						Bon74, Pel97										Pel97
		Width max	Width		Red98, Dri14		Dri14				Red98, Dri14
		Width mid-point	Width		Red98						Red98
		Wider	Width							Buc16
		Narrower	Width																																			Buc16
		Narrowness	Width																																							Bor67
		Width distribution with sharp peak (over large sample)	Width distribution																							Sol76												Sol76
		Width distribution without sharp peak (over large sample)	Width distribution																			Sol76
		Distance between platform and width max higher	Distance between platform and width max							Ami88
		Distance between platform and width max lower	Distance between platform and width max	Ami88
		Distance between platform and width max limited	Distance between platform and width max																																							Ini92
		Thickness max	Thickness		Red98, Dri14		Dri14			Red98	Dri14
		Thickness mid-point	Thickness		Red98, Dri14		Dri14			Red98	Dri14
		Thick	Thickness	Pel00				Bor47																												Pel06 (w/ regard to the dimensions of the blades)
		Thin	Thickness													Bor47																				Bor47						Bor47, Hen76
		Thicker	Thickness																	Pel97																		Buc16
		Thinner	Thickness							Pel97, Buc16
		Thickness regular	Thickness															Pel00														Pyż14										Pel06
		Thickness irregular	Thickness																																	Pel06 (but regular thickness possible under 20 cm)
		Thinness regular in mesial part	Thickness																																							Tix84
		Ratio length/width	Ratio length/width		Dri14		Dri14				Dri14
		Ratio length/platform thickness higher	Ratio length/platform thickness							Wen89		Wen89
		Ratio length/platform thickness lower	Ratio length/platform thickness	Wen89		Wen89
		Ratio width/thickness	Ratio width/thickness		Dri14		Dri14				Dri14
		Platform narrower than blade width	Ratio platform width/blade width																																							Tix84
		Ratio surface area/blade thickness higher	Ratio surface area/blade thickness							Wen89		Wen89
		Ratio surface area/blade thickness lower	Ratio surface area/blade thickness	Wen89		Wen89
		Mass	Mass		Hen76, Pat78, Ami88, Red98, Dri14		Pat78, Dri14				Hen76, Pat78, Ami88, Pel97, Red98, Dri14, Buc16										Pel97						Pat78												Pat78, Buc16
		Mass low	Mass																																							Hen76
		Proximal angle	Proximal angle		Pat82		Pat82				Pat82
		Expansion angle higher	Expansion angle																	Pel97
		Expansion angle lower	Expansion angle							Pel97
		Curvature general	Curvature		Pat82, Red98		Pat82				Pat82, Red98
		Profile curved	Curvature																																	Pel06, Mén23 (53% of the blades)
		Profile rectilinear to slightly curved	Curvature	Pel00		Pel00, Bia15
		Profile rectilinear with curved distal end	Curvature																																							Pel06
		Profile rectilinear with curved and thick distal end	Curvature															Pyż14
		Termination intact	Termination preservation								Buc16																												Buc16
		Termination morphology	Termination morphology		Bon74						Bon74
		Termination feather	Termination morphology															Pel00														Pyż14
		Break type	Break type		Dri14		Dri14				Dri14
		Breakage frequency	Breakage frequency		Sol76		Sol76				Sol76					Rot10 (frequent)											Sol76									Mén23 (24% of the blades)			Sol76
		Fragment type	Fragment type		Dri14		Dri14				Dri14
		Simultaneous detachements	Simultaneous detachements													Rot10
		Blades morpho-dimensional similarity	Blades morpho-dimensional similarity																																					Tex84
Post-fracture		"Spontaneous retouch" on the edges	"Spontaneous retouch"																																	Mén23 (44% of the blades)
		"Spontaneous retouch" on both edges	"Spontaneous retouch"																					Mén23 (73% of the blades)
Other		Bifaces thicker and less well-made	Bifaces quality					Bor47
		Bifaces thinner and better-made	Bifaces quality													Bor47
		Cores with rectilinear and parallel arrises	Cores features																																							Tix84
		Cores regular with lightly marked conchoids	Cores features													Bor47
		Cores denticulated	Cores features																																	Bor47
		Cores with marked hackles negatives	Cores features																																								Tix84
Total		185
