# Supplementary material for: When the hammer drops: Identification of knapping techniques in blade production based on a multi-scale study of knapping traces
Source: PLoS One. 2025 Aug 27;20(8):e0329848. doi: 10.1371/journal.pone.0329848 (PMC12385441; doi:10.1371/journal.pone.0329848)
Supplement: S3 Table — The names of studies in black indicate studies on flint or chert; the names of studies in red indicate studies on obsidian or glass; the names of studies in blue indicate studies on all materials (quartzite is excluded because the number of studies is too small). Attributes unanimously considered useful are highlighted in green; attributes unanimously considered non useful are highlighted in orange; attributes with contradictory results are highlighted in blue; attributes whose results seem contradictory due to the grouping of attributes are highlighted in grey. (XLSX) [file pone.0329848.s003.xlsx]

## Sheet: S3 Table
Categories	Subcategories	Simplified attributes	Direct percussion																				Indirect percussion														Pressure						N uses	N studies
			Hard stone		Soft stone		Stone unspecified		Antler		Bone		Ivory		Wood		Organic unspecified		Steel		MFA		Stone		Antler		Bone		Wood		Organic unspecified		Copper		MFA		Antler		Copper		MFA
			Useful	Non useful	Useful	Non useful	Useful	Non useful	Useful	Non useful	Useful	Non useful	Useful	Non useful	Useful	Non useful	Useful	Non useful	Useful	Non useful	Useful	Non useful	Useful	Non useful	Useful	Non useful	Useful	Non useful	Useful	Non useful	Useful	Non useful	Useful	Non useful	Useful	Non useful	Useful	Non useful	Useful	Non useful	Useful	Non useful
Pre-fracture		External platform angle	Pel00		Pel00		Bor47, Bor67		Bor67						Bor47		Pel00, Pyż14														Pyż14				Bor47, Pel06, Mén23						Tix84, Pel06		14	7
		Removal of overhang			Pel00	Bia15											Pel00																										3	2
		Number of dorsal flake scar		Red98						Red98																																	2	1
Fracture	Contact surface	Platform preservation																							Pat78										Mén23		Pat78						3	2
		Platform crushed	Bon74, Sol76, Pel00	Pat82, Dri14	Sol76	Pat82, Dri14			Bon74, Sol76	Pat82, Dri14											Cha76																		Pel06				14	6
		Platform crushed with "frosted" contact point	Pel00																																								1	1
		Platform collapse		Dri14		Dri14				Dri14																																	3	1
		Platform morphology		Dri14		Dri14				Dri14																									Bor47								4	2
		Platform size general		Sol76, Ami88		Sol76	Bor47		Dam15	Sol76, Ami88												Cha76				Sol76											Dam15	Sol76	Pel06		Ini92	Cha76	14	6
		Platform thickness	Pel00	Dri14	Pel00	Dri14	Bor67			Dri14							Pel00								Pel06										Bor67, Pel06, Mén23						Pel06		11	5
		Platform width		Red98, Dri14		Dri14	Bor47			Pel97, Red98, Dri14					Bor47					Pel97					Pel06										Bor67						Bor47		12	6
		Interior platform angle							Pel97										Pel97		Dam15				Dam15												Dam15						5	2
		Posterior edge regularity			Pel00										Rou09		Pel00																										3	2
		Posterior edge protrusion	Pel00, Rou09		Rou09				Rou09						Rou09																												5	2
		Contact point	Wen89	Dri14	Wen89, Bia15	Dri14			Wen89	Dri14	Wen89												Mén23				Mén23								Mén23								11	4
		Contact point distance		Dri14		Dri14				Dri14																																	3	1
		Contact point + cone	Ohn82, Pel00, Rou09		Ohn82, Pel00, Rou09		Bor47		Ohn82, Rou09						Bor47, Rou09		Pel00																										12	4
		Cone																							Dam15												Dam15						2	1
		Cracks	Bon74						Bon74, Rou09, Rot10	Pel97	Rot10				Rou09		Pel00			Pel97		Bor67											Pel06			Bor67	Pel06		Pel06			Bor67	15	8
		Cracks circular	Pel00, Rou09, Rot10		Pel00, Rou09, Rot10				Rou09				Rot10		Rot10										Rot10				Rot10				Pel06						Pel06				13	4
		Cracks circular diameter							Pel97										Pel97																								2	1
		Cracks circular more elliptical in shape							Pel97																																		1	1
		Cracks circular with striations inside	Rot10		Rot10																																						2	1
		Microscopic traces													Pyż14														Pyż14														2	1
		Microscopic traces features							Pyż14																Pyż14																		2	1
		Polish features													Pyż14														Pyż14														2	1
		Polish instead of striations																							Rot10				Rot10														2	1
		Striations features	Rot10		Rot10				Rot10, Pyż14		Rot10		Rot10		Rot10										Pyż14																		8	2
		Incisions inside striations	Rot10		Rot10						Rot10																																3	1
	Ventral surface	Bulb	Rou09	Bon74, Dri14		Dri14			Buc16	Bon74, Dri14																									Mén23		Buc16						9	5
		Bulb size	Ohn82, Pat82, Red98, Rou09	Sol76, Pat78, Dam15	Ohn82, Bia15	Sol76, Pat78	Bor67		Bor67, Ohn82, Red98, Rou09	Sol76, Pat78, Pel97					Bor47, Rou09		Pel00, Pyż14			Pel97		Cha76				Sol76, Pat78					Pyż14				Bor47, Pel06	Mén23		Sol76, Pat78			Bor47, Pel06	Cha76, Tix84	37	17
		Difference bulb thickness/mid-point thickness		Red98, Dri14		Dri14				Red98, Dri14																																	5	2
		Ratio bulb thickness/flake length		Red98						Red98																																	2	1
		Bulb without interruption																																	Mén23								1	1
		Discontinuity below the bulb																									Mén23								Mén23								2	1
		Double bulb rare																																	Mén23								1	1
		Lip	Ohn82, Rou09	Bon74, Dri14	Ohn82, Pel00, Bia15, Dam15	Dri14	Sch12		Ohn82, Pat82, Rou09, Sch12, Dam15	Bon74, Pat78, Pel97, Dri14, Buc16					Sch12, Rou09		Pel00 , Pyż14			Pel97			Mén23		Pel06, Dam15		Mén23				Pyż14		Pel06		Mén23		Pel06, Dam15	Buc16	Pel06		Sch12		37	15
		Eraillure scar	Dam15	Bon74, Sol76, Pat78, Dri14		Sol76, Pat78, Dri14			Dam15	Bon74, Sol76, Pat78, Dri14, Buc16						Bor47										Sol76, Pat78									Pel06, Mén23			Sol76, Pat78, Buc16			Pel06		23	9
		Radial cracks		Bon74						Bon74																																	2	1
		Bulb scar	Rou09, Dam15		Pel00				Rou09						Rou09										Dam15										Mén23								8	4
		Oblique crack															Kla03																										1	1
		Ripples																					Mén23				Mén23								Mén23						Tix84		4	2
		Ripples morphology	Bon74	Bon74						Bon74																																	3	1
		Ripples distribution	Pel00														Pel00																		Pel06								3	2
		Tight and fine micro-ripples in the first mm	Pel00, Rou09		Pel00, Rou09				Rou09						Rou09																												6	2
		Tight and fine micro-ripples over part of or all of the length			Pel00																																						1	1
		Fine micro-ripple below the bulb																																	Pel06						Pel06		2	1
		Fine micro-ripples on the cone	Rou09		Rou09																																						2	1
		Radiating force lines (ripples?)		Pat78		Pat78				Pat78																Pat78												Pat78					5	1
		Hackles								Buc16																												Buc16					2	1
		Hackles distribution		Bon74						Bon74																									Mén23								3	2
		Crack speed velocity																			Tom88														Tom88						Tom88		3	1
		Crack speed velocity decrease																			Tom88														Tom88								2	1
	Dorsal surface	Platform scar			Pel00																																						1	1
		Microflaking	Bon74						Bon74																																		2	1
	Morphology and metrics	Morphology	Pat78	Bon74, Pat82		Pat82	Bor67		Bor67	Bon74, Pat82, Buc16											Cha76, Dam15				Dam15		Mén23								Pel06, Mén23		Dam15	Buc16	Tex84		Bor67, Cha76, Tix84, Pel06		22	11
		Cross-section	Pat78																																Mén23		Pat78						3	2
		Dimensions general		Hen76, Pat78, Ami88		Pat78				Hen76, Pat78, Ami88																Pat78												Pat78					9	3
		Length		Bon74, Red98					Pel97, Buc16	Bon74, Red98					Bor47				Pel97																Bor47		Buc16						10	5
		Width		Bon74, Red98, Dri14		Dri14			Buc16	Bon74, Pel97, Red98, Dri14										Pel97																	Buc16				Bor67		12	6
		Width distribution																			Sol76				Sol76												Sol76						3	1
		Distance between platform and width max	Ami88						Ami88																																Ini92		3	2
		Thickness	Pel00	Red98, Dri14		Dri14	Bor47		Red98, Pel97, Buc16	Dri14					Bor47		Pel00		Pel97												Pyż14				Bor47, Pel06		Buc16				Bor47, Hen76, Tix84, Pel06		20	10
		Ratio length/width		Dri14		Dri14				Dri14																																	3	1
		Ratio length/platform thickness	Wen89		Wen89				Wen89		Wen89																																4	1
		Ratio width/thickness		Dri14		Dri14				Dri14																																	3	1
		Ratio platform width/blade width																																							Tix84		1	1
		Ratio surface area/blade thickness	Wen89		Wen89				Wen89		Wen89																																4	1
		Mass		Hen76, Pat78, Ami88, Red98, Dri14		Pat78, Dri14				Hen76, Pat78, Ami88, Pel97, Red98, Dri14, Buc16										Pel97						Pat78												Pat78, Buc16			Hen76		19	7
		Proximal angle		Pat82		Pat82				Pat82																																	3	1
		Expansion angle							Pel97										Pel97																								2	1
		Curvature	Pel00	Pat82, Red98	Pel00, Bia15	Pat82				Pat82, Red98							Pyż14																		Pel06, Mén23						Pel06		12	7
		Termination preservation								Buc16																												Buc16					2	1
		Termination morphology		Bon74						Bon74							Pel00														Pyż14												4	3
		Break type		Dri14		Dri14				Dri14																																	3	1
		Breakage frequency		Sol76		Sol76				Sol76					Rot10											Sol76									Mén23			Sol76					7	3
		Fragment type		Dri14		Dri14				Dri14																																	3	1
		Simultaneous detachements													Rot10																												1	1
		Blades morpho-dimensional similarity																																					Tex84				1	1
Post-fracture		"Spontaneous retouch"																					Mén23												Mén23								2	1
Other		Bifaces quality					Bor47								Bor47																												2	1
		Cores features													Bor47																				Bor47						Tix84	Tix84	4	2
Total		82	43	57	34	32	11	0	45	67	6	0	2	0	21	1	12	0	5	6	7	3	4	0	13	9	5	0	2	0	5	0	3	0	37	2	14	15	7	0	26	5
