# Supplementary material for: When the hammer drops: Identification of knapping techniques in blade production based on a multi-scale study of knapping traces
Source: PLoS One. 2025 Aug 27;20(8):e0329848. doi: 10.1371/journal.pone.0329848 (PMC12385441; doi:10.1371/journal.pone.0329848)
Supplement: S4 Table — Attributes unanimously considered useful are highlighted in green; attributes unanimously considered non useful are highlighted in orange; attributes with contradictory results are highlighted in blue. (XLSX) [file pone.0329848.s004.xlsx]

## Sheet: S4 Table
Simplified attributes	N studies	Direct percussion									Indirect percussion			Pressure
		Hard stone			Soft stone			Antler			MFA			Antler			MFA
		Useful	Non useful	Conflicting results	Useful	Non useful	Conflicting results	Useful	Non useful	Conflicting results	Useful	Non useful	Conflicting results	Useful	Non useful	Conflicting results	Useful	Non useful	Conflicting results
Bulb size	17	0	0	1	0	0	1	0	0	1	0	0	1	0	0	0	0	0	1
Lip	15	0	0	1	0	0	1	0	0	1	0	0	0	0	0	1	0	0	0
Morphology	11	0	0	1	0	0	0	0	0	1	0	0	0	0	0	1	1	0	0
Thickness	10	0	0	1	0	0	0	0	0	1	0	0	0	0	0	0	1	0	0
Eraillure scar	9	0	0	1	0	1	0	0	0	1	0	0	0	0	1	0	0	0	0
Cracks	8	0	0	0	0	0	0	0	0	1	0	0	0	0	0	0	0	0	0
External platform angle	7	0	0	0	0	0	0	0	0	0	1	0	0	0	0	0	0	0	0
Mass	7	0	1	0	0	0	0	0	1	0	0	0	0	0	0	0	0	0	0
Curvature	7	0	0	1	0	0	1	0	0	0	0	0	0	0	0	0	0	0	0
Platform crushed	6	0	0	1	0	0	1	0	0	1	0	0	0	0	0	0	0	0	0
Platform size general	6	0	0	0	0	0	0	0	0	1	0	0	0	0	0	1	0	0	1
Platform width	6	0	0	0	0	0	0	0	1	0	0	0	0	0	0	0	0	0	0
Width	6	0	1	0	0	0	0	0	0	1	0	0	0	0	0	0	0	0	0
Platform thickness	5	0	0	1	0	0	1	0	0	0	1	0	0	0	0	0	0	0	0
Bulb	5	0	0	1	0	0	0	0	0	1	0	0	0	0	0	0	0	0	0
Length	5	0	0	0	0	0	0	0	0	1	0	0	0	0	0	0	0	0	0
Contact point	4	0	0	1	0	0	1	0	0	1	0	0	0	0	0	0	0	0	0
Contact point + cone	4	1	0	0	1	0	0	0	0	0	0	0	0	0	0	0	0	0	0
Cracks circular	4	1	0	0	1	0	0	0	0	0	0	0	0	0	0	0	0	0	0
Bulb scar	4	0	0	0	0	0	0	0	0	0	0	0	0	0	0	0	0	0	0
Dimensions general	3	0	1	0	0	0	0	0	1	0	0	0	0	0	0	0	0	0	0
Termination morphology	3	0	0	0	0	0	0	0	0	0	0	0	0	0	0	0	0	0	0
Breakage frequency	3	0	0	0	0	0	0	0	0	0	0	0	0	0	0	0	0	0	0
Total		2	3	10	2	1	6	0	3	12	2	0	1	0	1	3	2	0	2
		15			9			15			3			4			4
