# Supplementary material for: When the hammer drops: Identification of knapping techniques in blade production based on a multi-scale study of knapping traces
Source: PLoS One. 2025 Aug 27;20(8):e0329848. doi: 10.1371/journal.pone.0329848 (PMC12385441; doi:10.1371/journal.pone.0329848)
Supplement: S5 Table — (XLSX) [file pone.0329848.s005.xlsx]

## Sheet: S5_Table
ID	Core_ID	Knapper	Raw_material	Platform	Mode_force_application	Contact_tool_ID	Contact_tool_Material	Contact_tool_Active_part	Hammer_indirect_ID	Hammer_indirect_Material	Hammer_indirect_Active_part	Crutch_pressure_ID	Crutch_pressure_Material	Preparation_tool_1_ID	Preparation_tool_1_Material	Preparation_tool_1_Active_part	Preparation_tool_2_ID	Preparation_tool_2_Material	Preparation_tool_2_Active_part	Blade_type	Blade_state	Fragmentary_state_Presence	Fragmentary_state_N_fragments_collected	Length_(mm)	Width_max_(mm)	Thickness_max_(mm)	Mass_(g)	Simultaneous_detachments_Presence	Simultaneous_detachments_N_flakes	Platform_state	Crushed_contact_zone_Presence	Crushed_contact_zone_Extent	Platform_scar_Presence	Platform_scar_Extent	Platform_raw_material_grain_size	Platform_type	Platform_convexity	Platform_posterior_edge	Platform_preparation_Presence	Platform_preparation_Mode	Platform_preparation_Extent	Lip_Presence	Lip_Extent	Lip_Lateralization	Lip_Salience	Scarring_Presence	Scarring_N_Zones	Scarring_Position	Scarring_Lateralization
33	342	CL	Harmignies flint	Flat	Direct percussion	7	Antler	Spherical	NA	NA	NA	NA	NA	75	Quartzite	Spherical	NA	NA	NA	Plein débitage	Complete	No	NA	65	24	7	9.9967	No	NA	Complete	No	NA	No	NA	Mixed	Flat	Convex	Single protrusion	Yes	Abrasion toward surface	Complete	Yes	Discontinuous	NA	Discrete	No	NA	NA	NA
34	342	CL	Harmignies flint	Flat	Direct percussion	7	Antler	Spherical	NA	NA	NA	NA	NA	75	Quartzite	Spherical	NA	NA	NA	Antero-lateral	Complete	No	NA	79	30	10	21.9209	No	NA	Complete	No	NA	No	NA	Fine	Flat	Flat	Regular convex	Yes	Abrasion toward surface	Complete	Yes	Regular	NA	Discrete	No	NA	NA	NA
35	342	CL	Harmignies flint	Flat	Direct percussion	7	Antler	Spherical	NA	NA	NA	NA	NA	75	Quartzite	Spherical	NA	NA	NA	Plein débitage	Complete	No	NA	94	33	8.4	32.3333	No	NA	Partial	No	NA	No	NA	NAtural surface	Flat	Convex	NA	Yes	Abrasion toward surface	Complete	Yes	NA	NA	Discrete	No	NA	NA	NA
36	342	CL	Harmignies flint	Flat	Direct percussion	7	Antler	Spherical	NA	NA	NA	NA	NA	75	Quartzite	Spherical	NA	NA	NA	Plein débitage	Complete	No	NA	96	35	8.7	24.2182	No	NA	Complete	No	NA	No	NA	NAtural surface	Flat	Convex	Regular convex	Yes	Abrasion toward surface	Complete	Yes	Regular	NA	Discrete	No	NA	NA	NA
38	342	CL	Harmignies flint	Flat	Direct percussion	7	Antler	Spherical	NA	NA	NA	NA	NA	75	Quartzite	Spherical	NA	NA	NA	Plein débitage	Complete	No	NA	85	22	7	14.7912	No	NA	Complete	No	NA	No	NA	Fine	Flat	Convex	Regular convex	Yes	Abrasion toward surface	Complete	Yes	Regular	NA	Discrete	No	NA	NA	NA
39	342	CL	Harmignies flint	Flat	Direct percussion	7	Antler	Spherical	NA	NA	NA	NA	NA	75	Quartzite	Spherical	NA	NA	NA	Plein débitage	Complete	No	NA	65	37	7	14.9146	No	NA	Complete	No	NA	No	NA	NAtural surface	Flat	Flat	Single protrusion	Yes	Abrasion toward surface	Complete	Yes	Regular	NA	Discrete	No	NA	NA	NA
40	342	CL	Harmignies flint	Flat	Direct percussion	7	Antler	Spherical	NA	NA	NA	NA	NA	75	Quartzite	Spherical	NA	NA	NA	Plein débitage	Complete	No	NA	75	28	8	16.4944	No	NA	Complete	No	NA	No	NA	Fine	Flat	Convex	Regular convex	Yes	Abrasion toward surface	Complete	Yes	Regular	NA	Moderate	No	NA	NA	NA
41	342	CL	Harmignies flint	Flat	Direct percussion	7	Antler	Spherical	NA	NA	NA	NA	NA	75	Quartzite	Spherical	NA	NA	NA	Plein débitage	Complete	No	NA	64	20	6	6.3667	No	NA	Partial	No	NA	No	NA	Fine	Facetted	Flat	Single protrusion	Yes	Abrasion toward platform	Complete	Yes	Discontinuous	NA	Discrete	No	NA	NA	NA
42	342	CL	Harmignies flint	Flat	Direct percussion	7	Antler	Spherical	NA	NA	NA	NA	NA	75	Quartzite	Spherical	NA	NA	NA	Plein débitage	Complete	No	NA	69	19	7	7.0955	No	NA	Complete	No	NA	No	NA	Coarse	Dihedral	Flat	Regular convex	Yes	Abrasion toward surface	Complete	Yes	Discontinuous	NA	Discrete	No	NA	NA	NA
43	342	CL	Harmignies flint	Flat	Direct percussion	7	Antler	Spherical	NA	NA	NA	NA	NA	75	Quartzite	Spherical	NA	NA	NA	Plein débitage	Complete	No	NA	71	26	5	11.0407	No	NA	Complete	No	NA	No	NA	Mixed	Dihedral	Convex	Irregular	Yes	Abrasion toward surface	Complete	No	NA	NA	NA	No	NA	NA	NA
44	343	CL	Harmignies flint	Flat	Direct percussion	75	Quartzite	Spherical	NA	NA	NA	NA	NA	62	Quartzite	Spherical	NA	NA	NA	Plein débitage	Complete	No	NA	69	28	12	19.8019	No	NA	Complete	No	NA	No	NA	Fine	Flat	Convex	Regular convex	Yes	Abrasion toward surface	Complete	No	NA	NA	NA	No	NA	NA	NA
45	343	CL	Harmignies flint	Flat	Direct percussion	75	Quartzite	Spherical	NA	NA	NA	NA	NA	62	Quartzite	Spherical	NA	NA	NA	Antero-lateral	Complete	No	NA	81	37	13	28.7292	No	NA	Complete	No	NA	No	NA	Fine	Flat	Convex	Single protrusion	Yes	Abrasion toward surface	Partial	No	NA	NA	NA	No	NA	NA	NA
46	343	CL	Harmignies flint	Flat	Direct percussion	75	Quartzite	Spherical	NA	NA	NA	NA	NA	62	Quartzite	Spherical	NA	NA	NA	Plein débitage	Complete	No	NA	112	32	11	36.6214	No	NA	Complete	No	NA	No	NA	Mixed	Flat	Mixed	Single protrusion	Yes	Abrasion toward surface	Complete	No	NA	NA	NA	No	NA	NA	NA
47	344	CL	Harmignies flint	Flat	Direct percussion	75	Quartzite	Spherical	NA	NA	NA	NA	NA	62	Quartzite	Spherical	NA	NA	NA	Crest	Complete	No	NA	79	28	13	24.7725	No	NA	Complete	No	NA	No	NA	Fine	Flat	Convex	Irregular	No	NA	NA	No	NA	NA	NA	No	NA	NA	NA
48	344	CL	Harmignies flint	Flat	Direct percussion	75	Quartzite	Spherical	NA	NA	NA	NA	NA	62	Quartzite	Spherical	NA	NA	NA	Crest secondary	Complete	No	NA	96	13	14	48.8995	No	NA	Partial	No	NA	Yes	Partial	Fine	Flat	Flat	ND	ND	NA	NA	ND	NA	NA	NA	No	NA	NA	NA
49	344	CL	Harmignies flint	Flat	Direct percussion	75	Quartzite	Spherical	NA	NA	NA	NA	NA	62	Quartzite	Spherical	NA	NA	NA	Crest secondary	Complete	No	NA	85	32	13	24.1419	No	NA	Complete	No	NA	No	NA	Fine	Flat	Flat	Regular convex	Yes	Abrasion toward surface	ND	Yes	Lateralized	Left	Discrete	No	NA	NA	NA
50	344	CL	Harmignies flint	Flat	Direct percussion	75	Quartzite	Spherical	NA	NA	NA	NA	NA	62	Quartzite	Spherical	NA	NA	NA	Plein débitage	Complete	No	NA	70	38	6	15.2386	No	NA	Complete	No	NA	No	NA	Coarse	Flat	Concave	Regular convex	Yes	Abrasion toward surface	Complete	Yes	Regular	NA	Discrete	No	NA	NA	NA
51	345	CL	Harmignies flint	Flat	Direct percussion	75	Quartzite	Spherical	NA	NA	NA	NA	NA	62	Quartzite	Spherical	NA	NA	NA	Plein débitage	Complete	No	NA	70	32	7	10.6816	No	NA	Complete	No	NA	No	NA	Coarse	Flat	Convex	Regular convex	Yes	Abrasion toward surface	Partial	Yes	NA	NA	Variable	No	NA	NA	NA
52	345	CL	Harmignies flint	Flat	Direct percussion	75	Quartzite	Spherical	NA	NA	NA	NA	NA	62	Quartzite	Spherical	NA	NA	NA	Under crest	Complete	No	NA	76	30	6	11.3842	No	NA	Partial	No	NA	Yes	Partial	Fine	Flat	Convex	Irregular	Yes	Abrasion toward surface	ND	No	NA	NA	NA	No	NA	NA	NA
53	345	CL	Harmignies flint	Flat	Direct percussion	75	Quartzite	Spherical	NA	NA	NA	NA	NA	62	Quartzite	Spherical	NA	NA	NA	Plein débitage	Complete	No	NA	69	73	20	36.169	No	NA	Complete	No	NA	No	NA	Fine	Flat	Mixed	Irregular	Yes	Abrasion toward surface	Partial	Yes	Discontinuous	NA	Variable	No	NA	NA	NA
54	345	CL	Harmignies flint	Flat	Direct percussion	75	Quartzite	Spherical	NA	NA	NA	NA	NA	62	Quartzite	Spherical	NA	NA	NA	Crest secondary	Complete	No	NA	85	45	17	57.5979	No	NA	Complete	No	NA	No	NA	Fine	Flat	Convex	Single protrusion	Yes	Abrasion toward surface	Complete	No	NA	NA	NA	No	NA	NA	NA
55	346	CL	Harmignies flint	Flat	Direct percussion	79	Boxwood	Pointed	NA	NA	NA	NA	NA	75	Quartzite	Spherical	NA	NA	NA	Crest secondary	Complete	No	NA	82	36	11	34.0323	No	NA	Complete	No	NA	No	NA	Fine	Flat	Convex	Single protrusion	Yes	Abrasion toward surface	Complete	Yes	Regular	NA	Discrete	No	NA	NA	NA
56	346	CL	Harmignies flint	Flat	Direct percussion	79	Boxwood	Pointed	NA	NA	NA	NA	NA	75	Quartzite	Spherical	NA	NA	NA	Under crest	Complete	No	NA	73	30	9	13.1646	No	NA	Complete	No	NA	No	NA	Fine	Flat	Flat	Regular convex	Yes	Abrasion toward surface	Complete	Yes	Regular	NA	Moderate	No	NA	NA	NA
57	346	CL	Harmignies flint	Flat	Direct percussion	79	Boxwood	Pointed	NA	NA	NA	NA	NA	75	Quartzite	Spherical	NA	NA	NA	Plein débitage	Complete	No	NA	82	19	6	6.9224	No	NA	Partial	No	NA	Yes	Partial	Fine	Flat	Flat	Regular convex	Yes	Abrasion toward surface	ND	Yes	Regular	NA	Discrete	No	NA	NA	NA
58	346	CL	Harmignies flint	Flat	Direct percussion	79	Boxwood	Pointed	NA	NA	NA	NA	NA	75	Quartzite	Spherical	NA	NA	NA	Plein débitage	Complete	No	NA	77	28	6	8.3515	No	NA	Complete	No	NA	No	NA	Fine	Flat	Convex	Regular convex	Yes	Abrasion toward surface	Complete	Yes	Discontinuous	NA	Moderate	No	NA	NA	NA
59	346	CL	Harmignies flint	Flat	Direct percussion	79	Boxwood	Pointed	NA	NA	NA	NA	NA	75	Quartzite	Spherical	NA	NA	NA	Crest secondary	Complete	No	NA	83	20	10	15.1483	No	NA	Partial	No	NA	No	NA	Fine	Flat	Flat	Regular rectilinear	Yes	Abrasion toward surface	Complete	Yes	Discontinuous	NA	Discrete	No	NA	NA	NA
60	346	CL	Harmignies flint	Flat	Direct percussion	79	Boxwood	Pointed	NA	NA	NA	NA	NA	75	Quartzite	Spherical	NA	NA	NA	Plein débitage	Complete	No	NA	90	33	13	33.316	No	NA	Complete	No	NA	No	NA	Fine	Flat	Flat	Regular rectilinear	Yes	Abrasion toward surface	Complete	Yes	Lateralized	Left	Discrete	No	NA	NA	NA
61	347	CL	Harmignies flint	Flat	Direct percussion	79	Boxwood	Pointed	NA	NA	NA	NA	NA	75	Quartzite	Spherical	NA	NA	NA	Under crest	Complete	No	NA	87	22	8	12.0247	No	NA	Complete	No	NA	No	NA	Fine	Mixed	Concave	Irregular	Yes	Abrasion toward surface	Complete	Yes	Regular	NA	Discrete	Yes	Unique	Posterior edge	Left
62	347	CL	Harmignies flint	Flat	Direct percussion	79	Boxwood	Pointed	NA	NA	NA	NA	NA	75	Quartzite	Spherical	NA	NA	NA	Plein débitage	Complete	No	NA	84	23	5	11.1334	No	NA	Complete	No	NA	No	NA	Fine	Flat	Flat	Regular convex	Yes	Abrasion toward surface	Complete	Yes	Discontinuous	NA	Discrete	No	NA	NA	NA
63	347	CL	Harmignies flint	Flat	Direct percussion	79	Boxwood	Pointed	NA	NA	NA	NA	NA	75	Quartzite	Spherical	NA	NA	NA	Plein débitage	Complete	No	NA	60	20	5	6.2788	No	NA	Complete	No	NA	No	NA	Fine	Flat	Convex	Regular convex	Yes	Abrasion toward surface	Complete	Yes	Regular	NA	Moderate	No	NA	NA	NA
64	347	CL	Harmignies flint	Flat	Direct percussion	79	Boxwood	Pointed	NA	NA	NA	NA	NA	75	Quartzite	Spherical	NA	NA	NA	Plein débitage	Complete	No	NA	102	28	6	16.8882	No	NA	Complete	No	NA	No	NA	Fine	Flat	Concave	Regular convex	Yes	Abrasion toward surface	ND	Yes	Regular	NA	Moderate	No	NA	NA	NA
65	347	CL	Harmignies flint	Flat	Direct percussion	79	Boxwood	Pointed	NA	NA	NA	NA	NA	75	Quartzite	Spherical	NA	NA	NA	Plein débitage	Complete	No	NA	87	32	9	19.4068	No	NA	Complete	No	NA	No	NA	Fine	Flat	Concave	Regular convex	Yes	Abrasion toward surface	Complete	Yes	Regular	NA	Variable	No	NA	NA	NA
66	348	CL	Harmignies flint	Flat	Direct percussion	81	Sandstone	Spherical	NA	NA	NA	NA	NA	75	Quartzite	Spherical	NA	NA	NA	Plein débitage	Complete	No	NA	70	22	9	10.0936	No	NA	Partial	Yes	Partial	Yes	Partial	Coarse	Flat	Concave	Irregular	ND	NA	NA	Yes	Lateralized	Left	Discrete	No	NA	NA	NA
67	348	CL	Harmignies flint	Flat	Direct percussion	81	Sandstone	Spherical	NA	NA	NA	NA	NA	75	Quartzite	Spherical	NA	NA	NA	Plein débitage	Complete	No	NA	82	42	9	23.7317	No	NA	Complete	No	NA	No	NA	Coarse	Flat	Mixed	Single protrusion	Yes	Abrasion toward surface	Complete	Yes	Discontinuous	NA	Discrete	No	NA	NA	NA
68	348	CL	Harmignies flint	Flat	Direct percussion	81	Sandstone	Spherical	NA	NA	NA	NA	NA	75	Quartzite	Spherical	NA	NA	NA	Plein débitage	Complete	No	NA	79	25	9	17.3503	No	NA	Complete	No	NA	No	NA	Coarse	Flat	Concave	Single protrusion	Yes	Abrasion toward surface	Complete	Yes	Discontinuous	NA	Variable	No	NA	NA	NA
69	348	CL	Harmignies flint	Flat	Direct percussion	81	Sandstone	Spherical	NA	NA	NA	NA	NA	75	Quartzite	Spherical	NA	NA	NA	Plein débitage	Complete	No	NA	57	22	5	7.225	No	NA	Complete	No	NA	No	NA	Coarse	Flat	Convex	Irregular	Yes	Abrasion toward surface	Complete	Yes	Lateralized	Left	Discrete	No	NA	NA	NA
70	348	CL	Harmignies flint	Flat	Direct percussion	81	Sandstone	Spherical	NA	NA	NA	NA	NA	75	Quartzite	Spherical	NA	NA	NA	Plein débitage	Complete	No	NA	78	34	6	12.2579	No	NA	Partial	No	NA	Yes	Partial	Coarse	Flat	Concave	Regular convex	Yes	Abrasion toward surface	ND	No	NA	NA	NA	No	NA	NA	NA
71	348	CL	Harmignies flint	Flat	Direct percussion	81	Sandstone	Spherical	NA	NA	NA	NA	NA	75	Quartzite	Spherical	NA	NA	NA	Plein débitage	Complete	No	NA	73	31	6	19.2656	No	NA	Partial	No	NA	No	NA	Coarse	Flat	Flat	Irregular	Yes	Abrasion toward surface	Partial	No	NA	NA	NA	No	NA	NA	NA
72	348	CL	Harmignies flint	Flat	Direct percussion	81	Sandstone	Spherical	NA	NA	NA	NA	NA	75	Quartzite	Spherical	NA	NA	NA	Plein débitage	Complete	No	NA	65	22	6	8.6045	No	NA	Partial	No	NA	Yes	Partial	Coarse	Flat	Flat	Single protrusion	ND	NA	NA	No	NA	NA	NA	No	NA	NA	NA
73	349	CL	Harmignies flint	Flat	Direct percussion	81	Sandstone	Spherical	NA	NA	NA	NA	NA	75	Quartzite	Spherical	NA	NA	NA	Crest	Complete	No	NA	87	21	9	14.3683	No	NA	Complete	No	NA	No	NA	Coarse	Flat	Mixed	Regular convex	Yes	Abrasion toward surface	Complete	Yes	Lateralized	Left	Discrete	No	NA	NA	NA
74	349	CL	Harmignies flint	Flat	Direct percussion	81	Sandstone	Spherical	NA	NA	NA	NA	NA	75	Quartzite	Spherical	NA	NA	NA	Plein débitage	Complete	No	NA	86	34	13	31.3129	No	NA	Partial	No	NA	Yes	Partial	Coarse	Flat	Mixed	Single protrusion	Yes	Abrasion toward surface	ND	Yes	Lateralized	Left	Discrete	No	NA	NA	NA
75	350	CL	Harmignies flint	Flat	Direct percussion	81	Sandstone	Spherical	NA	NA	NA	NA	NA	75	Quartzite	Spherical	NA	NA	NA	Plein débitage	Complete	No	NA	78	35	8	14.024	No	NA	Partial	No	NA	Yes	Partial	Coarse	Flat	Flat	Regular convex	Yes	Abrasion toward surface	ND	Yes	Regular	NA	Discrete	No	NA	NA	NA
76	350	CL	Harmignies flint	Flat	Direct percussion	81	Sandstone	Spherical	NA	NA	NA	NA	NA	75	Quartzite	Spherical	NA	NA	NA	Plein débitage	Complete	No	NA	66	22	10	12.5897	No	NA	Partial	No	NA	Yes	Partial	Coarse	Flat	Concave	Irregular	Yes	Abrasion toward surface	ND	Yes	Regular	NA	Discrete	No	NA	NA	NA
77	351	CL	Harmignies flint	Flat	Indirect percussion	41	Antler	Pointed	27	Boxwood	Flat	NA	NA	75	Quartzite	Spherical	62	Quartzite	Spherical	Plein débitage	Complete	No	NA	86	38	9	25.4171	No	NA	Complete	No	NA	No	NA	Fine	Flat	Flat	Asymetrical convex	Yes	Abrasion toward surface	Complete	Yes	Regular	NA	Moderate	No	NA	NA	NA
78	351	CL	Harmignies flint	Flat	Indirect percussion	41	Antler	Pointed	27	Boxwood	Flat	NA	NA	75	Quartzite	Spherical	62	Quartzite	Spherical	Under crest	Complete	No	NA	117	36	15	54.4792	No	NA	Complete	No	NA	No	NA	Fine	Flat	Convex	Asymetrical convex	Yes	Abrasion toward surface	Complete	Yes	Lateralized	Right	Moderate	No	NA	NA	NA
79	351	CL	Harmignies flint	Flat	Indirect percussion	41	Antler	Pointed	27	Boxwood	Flat	NA	NA	75	Quartzite	Spherical	62	Quartzite	Spherical	Under crest	Complete	No	NA	105	25	9	14.9631	No	NA	Partial	Yes	Partial	No	NA	Fine	Mixed	Flat	Single protrusion	Yes	Abrasion toward surface	ND	No	NA	NA	NA	No	NA	NA	NA
80	351	CL	Harmignies flint	Flat	Indirect percussion	41	Antler	Pointed	27	Boxwood	Flat	NA	NA	75	Quartzite	Spherical	62	Quartzite	Spherical	Crest secondary	Complete	No	NA	106	30	17	48.3346	No	NA	Complete	No	NA	No	NA	Fine	Flat	Flat	Regular convex	Yes	Abrasion toward surface	Complete	Yes	Regular	NA	Moderate	No	NA	NA	NA
81	351	CL	Harmignies flint	Flat	Indirect percussion	41	Antler	Pointed	27	Boxwood	Flat	NA	NA	75	Quartzite	Spherical	62	Quartzite	Spherical	Plein débitage	Complete	No	NA	86	28	7	15.3605	No	NA	Partial	No	NA	No	NA	Fine	Flat	Concave	Irregular	Yes	Abrasion toward surface	Complete	Yes	Lateralized	Right	Moderate	No	NA	NA	NA
82	351	CL	Harmignies flint	Flat	Indirect percussion	41	Antler	Pointed	27	Boxwood	Flat	NA	NA	75	Quartzite	Spherical	62	Quartzite	Spherical	Antero-lateral	Complete	No	NA	81	38	10	24.8607	No	NA	Complete	No	NA	No	NA	Coarse	Flat	Flat	Asymetrical convex	Yes	Abrasion toward surface	Complete	Yes	Regular	NA	Discrete	No	NA	NA	NA
83	351	CL	Harmignies flint	Flat	Indirect percussion	41	Antler	Pointed	27	Boxwood	Flat	NA	NA	75	Quartzite	Spherical	62	Quartzite	Spherical	Under crest	Complete	No	NA	87	28	13	25.7901	No	NA	Partial	No	NA	Yes	Partial	Fine	Flat	Flat	Irregular	Yes	Abrasion toward surface	ND	No	NA	NA	NA	No	NA	NA	NA
84	351	CL	Harmignies flint	Flat	Indirect percussion	41	Antler	Pointed	27	Boxwood	Flat	NA	NA	75	Quartzite	Spherical	62	Quartzite	Spherical	Antero-lateral	Complete	No	NA	59	30	5	8.9665	No	NA	Complete	No	NA	No	NA	Fine	Flat	Flat	Multiple protrusions	Yes	Abrasion toward surface	Complete	Yes	Lateralized	Right	Discrete	No	NA	NA	NA
85	351	CL	Harmignies flint	Flat	Indirect percussion	41	Antler	Pointed	27	Boxwood	Flat	NA	NA	75	Quartzite	Spherical	62	Quartzite	Spherical	Neo-crest	Complete	No	NA	108	35	17	50.0717	No	NA	Complete	No	NA	No	NA	Fine	Flat	Convex	Single protrusion	Yes	Abrasion toward surface	Complete	Yes	Regular	NA	Variable	No	NA	NA	NA
86	351	CL	Harmignies flint	Flat	Indirect percussion	41	Antler	Pointed	27	Boxwood	Flat	NA	NA	75	Quartzite	Spherical	62	Quartzite	Spherical	Antero-lateral	Complete	No	NA	72	22	8	10.4311	No	NA	Complete	No	NA	No	NA	Fine	Flat	Convex	Regular convex	Yes	Abrasion toward surface	Complete	Yes	Lateralized	Right	Moderate	No	NA	NA	NA
87	351	CL	Harmignies flint	Flat	Indirect percussion	41	Antler	Pointed	27	Boxwood	Flat	NA	NA	75	Quartzite	Spherical	62	Quartzite	Spherical	Plein débitage	Complete	No	NA	83	26	8	18.3695	No	NA	Complete	No	NA	No	NA	Fine	Flat	Concave	Single protrusion	Yes	Abrasion toward surface	Complete	Yes	Regular	NA	Variable	No	NA	NA	NA
88	353	CL	Harmignies flint	Flat	Indirect percussion	86	Boxwood	Spherical	27	Boxwood	Flat	NA	NA	75	Quartzite	Spherical	62	Quartzite	Spherical	Antero-lateral	Complete	Yes	2	85	27	6	15.2228	No	NA	Complete	No	NA	Yes	Partial	Fine	Flat	Convex	Regular convex	Yes	Abrasion toward surface	ND	Yes	Regular	NA	Discrete	Yes	Unique	Posterior edge	Center
89	353	CL	Harmignies flint	Flat	Indirect percussion	86	Boxwood	Spherical	27	Boxwood	Flat	NA	NA	75	Quartzite	Spherical	62	Quartzite	Spherical	Plein débitage	Complete	No	NA	88	30	8	27.0817	No	NA	Complete	No	NA	No	NA	Mixed	Flat	Concave	Regular convex	Yes	Abrasion toward surface	Complete	Yes	Discontinuous	NA	Variable	No	NA	NA	NA
90	353	CL	Harmignies flint	Flat	Indirect percussion	86	Boxwood	Spherical	27	Boxwood	Flat	NA	NA	75	Quartzite	Spherical	62	Quartzite	Spherical	Plein débitage	Proximo-mesial	Yes	2	87	26	5	12.3104	No	NA	Complete	No	NA	No	NA	Mixed	Flat	Convex	Single protrusion	Yes	Abrasion toward surface	Complete	Yes	Regular	NA	Variable	No	NA	NA	NA
91	353	CL	Harmignies flint	Flat	Indirect percussion	86	Boxwood	Spherical	27	Boxwood	Flat	NA	NA	75	Quartzite	Spherical	62	Quartzite	Spherical	Plein débitage	Proximo-mesial	Yes	2	72	21	5	7.1175	No	NA	Complete	No	NA	No	NA	Fine	Flat	Concave	Regular convex	Yes	Abrasion toward surface	Complete	Yes	Regular	NA	Moderate	No	NA	NA	NA
92	353	CL	Harmignies flint	Flat	Indirect percussion	86	Boxwood	Spherical	27	Boxwood	Flat	NA	NA	75	Quartzite	Spherical	62	Quartzite	Spherical	Neo-crest	Complete	Yes	4	109	30	15	43.9072	No	NA	Complete	No	NA	No	NA	Fine	Flat	Concave	Asymetrical convex	Yes	Abrasion toward surface	Complete	Yes	Regular	NA	Variable	No	NA	NA	NA
93	353	CL	Harmignies flint	Flat	Indirect percussion	86	Boxwood	Spherical	27	Boxwood	Flat	NA	NA	75	Quartzite	Spherical	62	Quartzite	Spherical	Under crest	Complete	Yes	2	96	42	8	24.4402	No	NA	Complete	No	NA	No	NA	Fine	Flat	Concave	Regular convex	Yes	Abrasion toward surface	Complete	Yes	NA	NA	Discrete	No	NA	NA	NA
94	353	CL	Harmignies flint	Flat	Indirect percussion	86	Boxwood	Spherical	27	Boxwood	Flat	NA	NA	75	Quartzite	Spherical	62	Quartzite	Spherical	Under crest	Complete	Yes	3	96	42	7	23.8323	No	NA	Complete	No	NA	No	NA	Fine	Flat	Mixed	Regular convex	Yes	Abrasion toward surface	Partial	Yes	NA	NA	Moderate	No	NA	NA	NA
95	353	CL	Harmignies flint	Flat	Indirect percussion	86	Boxwood	Spherical	27	Boxwood	Flat	NA	NA	75	Quartzite	Spherical	62	Quartzite	Spherical	Plein débitage	Complete	No	NA	115	49	23	104.34	No	NA	Partial	No	NA	Yes	Partial	Mixed	Flat	Concave	Irregular	Yes	Abrasion toward surface	Partial	Yes	Discontinuous	NA	Variable	No	NA	NA	NA
96	353	CL	Harmignies flint	Flat	Indirect percussion	86	Boxwood	Spherical	27	Boxwood	Flat	NA	NA	75	Quartzite	Spherical	62	Quartzite	Spherical	Antero-lateral	Complete	Yes	3	76	18	6	10.0279	No	NA	Complete	No	NA	No	NA	Fine	Flat	Convex	Irregular	Yes	Abrasion toward surface	Complete	Yes	Regular	NA	Moderate	No	NA	NA	NA
97	353	CL	Harmignies flint	Flat	Indirect percussion	86	Boxwood	Spherical	27	Boxwood	Flat	NA	NA	75	Quartzite	Spherical	62	Quartzite	Spherical	Plein débitage	Complete	Yes	2	113	39	14	61.5401	No	NA	Partial	No	NA	No	NA	Fine	Flat	Mixed	NA	Yes	Abrasion toward surface	Complete	Yes	NA	NA	NA	No	NA	NA	NA
98	353	CL	Harmignies flint	Flat	Indirect percussion	86	Boxwood	Spherical	27	Boxwood	Flat	NA	NA	75	Quartzite	Spherical	62	Quartzite	Spherical	Plein débitage	Complete	Yes	3	108	38	8	28.3814	No	NA	Complete	No	NA	No	NA	Fine	Flat	Concave	Regular convex	Yes	Abrasion toward surface	Partial	Yes	Regular	NA	Moderate	No	NA	NA	NA
144	364	CL	Harmignies flint	Flat	Direct percussion	90	Bone	Spherical	NA	NA	NA	NA	NA	75	Quartzite	Spherical	89	Sandstone	Spherical	Antero-lateral	Proximal	Yes	1	23	14	4	1.1071	No	NA	Complete	No	NA	No	NA	Fine	Flat	Convex	Regular convex	Yes	Abrasion toward surface	Complete	Yes	Regular	NA	Discrete	No	NA	NA	NA
145	364	CL	Harmignies flint	Flat	Direct percussion	90	Bone	Spherical	NA	NA	NA	NA	NA	75	Quartzite	Spherical	89	Sandstone	Spherical	Crest secondary	Complete	Yes	2	65	17	7	6.4313	Yes	1	Complete	No	NA	No	NA	Fine	Flat	Convex	Regular convex	Yes	Abrasion toward surface	Complete	Yes	Regular	NA	Discrete	No	NA	NA	NA
146	364	CL	Harmignies flint	Flat	Direct percussion	90	Bone	Spherical	NA	NA	NA	NA	NA	75	Quartzite	Spherical	89	Sandstone	Spherical	Plein débitage	Complete	Yes	3	40	13	4	1.4389	No	NA	Partial	No	NA	No	NA	Fine	Flat	Convex	Regular convex	Yes	Abrasion toward surface	Complete	Yes	Lateralized	Right	Discrete	No	NA	NA	NA
147	364	CL	Harmignies flint	Flat	Direct percussion	90	Bone	Spherical	NA	NA	NA	NA	NA	75	Quartzite	Spherical	89	Sandstone	Spherical	Crest secondary	Complete	Yes	2	81	30	8	16.9055	No	NA	Complete	No	NA	No	NA	Fine	Flat	Concave	Regular convex	Yes	Abrasion toward surface	Complete	Yes	Discontinuous	NA	Discrete	No	NA	NA	NA
148	364	CL	Harmignies flint	Flat	Direct percussion	90	Bone	Spherical	NA	NA	NA	NA	NA	75	Quartzite	Spherical	89	Sandstone	Spherical	Plein débitage	Complete	No	NA	71	23	12	21.1	Yes	1	Complete	No	NA	No	NA	Fine	Flat	Convex	Irregular	Yes	Abrasion toward surface	Complete	Yes	Regular	NA	Discrete	No	NA	NA	NA
149	364	CL	Harmignies flint	Flat	Direct percussion	90	Bone	Spherical	NA	NA	NA	NA	NA	75	Quartzite	Spherical	89	Sandstone	Spherical	Antero-lateral	Complete	Yes	3	72	23	7	11.5321	Yes	1	Complete	No	NA	No	NA	Fine	Flat	Convex	Irregular	Yes	Abrasion toward surface	Complete	Yes	Regular	NA	Moderate	No	NA	NA	NA
150	365	CL	Harmignies flint	Flat	Direct percussion	90	Bone	Spherical	NA	NA	NA	NA	NA	75	Quartzite	Spherical	89	Sandstone	Spherical	Antero-lateral	Complete	No	NA	76	23	7	9.8166	No	NA	Complete	No	NA	No	NA	Fine	Flat	Concave	Regular convex	Yes	Abrasion toward surface	Complete	Yes	Regular	NA	Variable	No	NA	NA	NA
151	365	CL	Harmignies flint	Flat	Direct percussion	90	Bone	Spherical	NA	NA	NA	NA	NA	75	Quartzite	Spherical	89	Sandstone	Spherical	Plein débitage	Complete	No	NA	76	19	5	9.0244	No	NA	Complete	No	NA	No	NA	Fine	Flat	Flat	Irregular	Yes	Abrasion toward surface	Complete	Yes	Regular	NA	Moderate	No	NA	NA	NA
152	365	CL	Harmignies flint	Flat	Direct percussion	90	Bone	Spherical	NA	NA	NA	NA	NA	75	Quartzite	Spherical	89	Sandstone	Spherical	Plein débitage	Complete	No	NA	72	18	7	7.7313	No	NA	Complete	No	NA	No	NA	Fine	Flat	Convex	Multiple protrusions	Yes	Abrasion toward surface	Complete	Yes	Lateralized	Left	Discrete	No	NA	NA	NA
153	365	CL	Harmignies flint	Flat	Direct percussion	90	Bone	Spherical	NA	NA	NA	NA	NA	75	Quartzite	Spherical	89	Sandstone	Spherical	Plein débitage	Complete	Yes	2	80	31	6	8.3504	Yes	1	Partial	No	NA	Yes	Partial	Mixed	Flat	Concave	Irregular	Yes	Abrasion toward surface	ND	No	NA	NA	NA	No	NA	NA	NA
154	365	CL	Harmignies flint	Flat	Direct percussion	90	Bone	Spherical	NA	NA	NA	NA	NA	75	Quartzite	Spherical	89	Sandstone	Spherical	Plein débitage	Complete	No	NA	65	21	5	10.9	Yes	2	Complete	No	NA	No	NA	Fine	Flat	Flat	Regular convex	Yes	Abrasion toward surface	Complete	Yes	Lateralized	Right	Moderate	Yes	Unique	Posterior edge	Right
155	365	CL	Harmignies flint	Flat	Direct percussion	90	Bone	Spherical	NA	NA	NA	NA	NA	75	Quartzite	Spherical	89	Sandstone	Spherical	Plein débitage	Complete	Yes	2	90	44	11	20.3443	No	NA	Complete	No	NA	No	NA	Fine	Flat	Flat	Regular convex	Yes	Abrasion toward surface	Complete	Yes	Regular	NA	Moderate	No	NA	NA	NA
156	365	CL	Harmignies flint	Flat	Direct percussion	90	Bone	Spherical	NA	NA	NA	NA	NA	75	Quartzite	Spherical	89	Sandstone	Spherical	Plein débitage	Complete	No	NA	78	31	7	15.1645	No	NA	Partial	No	NA	Yes	Partial	Fine	Flat	Concave	Regular convex	Yes	Abrasion toward surface	ND	Yes	Discontinuous	NA	Discrete	No	NA	NA	NA
168	367	CL	Harmignies flint	Flat	Indirect percussion	91	Bone	Spherical	27	Boxwood	Flat	NA	NA	75	Quartzite	Spherical	89	Sandstone	Spherical	Plein débitage	Proximo-mesial	Yes	1	39	16	4	1.6904	No	NA	Complete	No	NA	No	NA	Fine	Flat	Concave	Irregular	Yes	Abrasion toward surface	Complete	Yes	Discontinuous	NA	Discrete	No	NA	NA	NA
169	367	CL	Harmignies flint	Flat	Indirect percussion	91	Bone	Spherical	27	Boxwood	Flat	NA	NA	75	Quartzite	Spherical	89	Sandstone	Spherical	Plein débitage	Complete	No	NA	38	13	4	1.5093	No	NA	Complete	No	NA	No	NA	Fine	Flat	Convex	Regular convex	Yes	Abrasion toward surface	Complete	Yes	ND	NA	Discrete	No	NA	NA	NA
170	367	CL	Harmignies flint	Flat	Indirect percussion	91	Bone	Spherical	27	Boxwood	Flat	NA	NA	75	Quartzite	Spherical	89	Sandstone	Spherical	Plein débitage	Complete	No	NA	44	27	8	10.7423	No	NA	Complete	No	NA	No	NA	Fine	Flat	Convex	Regular convex	Yes	Abrasion toward surface	Complete	Yes	Discontinuous	NA	Discrete	No	NA	NA	NA
171	367	CL	Harmignies flint	Flat	Indirect percussion	93	Bone	Pointed	27	Boxwood	Flat	NA	NA	75	Quartzite	Spherical	89	Sandstone	Spherical	Antero-lateral	Complete	No	NA	45	14	5	2.9893	No	NA	Complete	No	NA	No	NA	Fine	Flat	Convex	Irregular	Yes	Abrasion toward surface	Complete	Yes	Discontinuous	NA	Discrete	No	NA	NA	NA
224	382	CL	Harmignies flint	Flat	Pressure w/ abdominal crutch	50	Copper	Pointed	NA	NA	NA	99	Hazelwood	67	Sandstone	Spherical	96	Sandstone	Flat	Antero-lateral	Complete	No	NA	68	19	4	6.8926	No	NA	Complete	No	NA	No	NA	Fine	Flat	Flat	Irregular	Yes	Abrasion toward surface	Complete	No	NA	NA	NA	Yes	Unique	Anterior edge	Center
225	382	CL	Harmignies flint	Flat	Pressure w/ abdominal crutch	50	Copper	Pointed	NA	NA	NA	99	Hazelwood	67	Sandstone	Spherical	96	Sandstone	Flat	Plein débitage	Complete	Yes	2	64	11	2	2.1922	No	NA	Partial	No	NA	Yes	Partial	Coarse	Flat	Flat	Regular convex	Yes	Abrasion toward surface	ND	Yes	Regular	NA	Discrete	No	NA	NA	NA
226	382	CL	Harmignies flint	Flat	Pressure w/ abdominal crutch	50	Copper	Pointed	NA	NA	NA	99	Hazelwood	67	Sandstone	Spherical	96	Sandstone	Flat	Plein débitage	Complete	No	NA	56	14	3	2.3385	No	NA	Complete	No	NA	No	NA	Mixed	Flat	Concave	Irregular	Yes	Abrasion toward surface	Complete	Yes	Lateralized	Left	Moderate	No	NA	NA	NA
227	382	CL	Harmignies flint	Flat	Pressure w/ abdominal crutch	50	Copper	Pointed	NA	NA	NA	99	Hazelwood	67	Sandstone	Spherical	96	Sandstone	Flat	Plein débitage	Complete	No	NA	66	16	5	4.6787	No	NA	Partial	No	NA	Yes	Partial	Fine	Flat	Flat	Irregular	Yes	Abrasion toward surface	ND	No	NA	NA	NA	No	NA	NA	NA
229	382	CL	Harmignies flint	Flat	Pressure w/ abdominal crutch	50	Copper	Pointed	NA	NA	NA	99	Hazelwood	67	Sandstone	Spherical	96	Sandstone	Flat	Plein débitage	Complete	No	NA	63	14	4	4.1033	No	NA	Complete	No	NA	No	NA	Fine	Flat	Convex	Single protrusion	Yes	Abrasion toward surface	Partial	Yes	Discontinuous	NA	Discrete	No	NA	NA	NA
230	382	CL	Harmignies flint	Flat	Pressure w/ abdominal crutch	50	Copper	Pointed	NA	NA	NA	99	Hazelwood	67	Sandstone	Spherical	96	Sandstone	Flat	Plein débitage	Complete	No	NA	56	13	3	2.3436	No	NA	Complete	No	NA	No	NA	Fine	Flat	Concave	Regular convex	Yes	Abrasion toward surface	Partial	No	NA	NA	NA	No	NA	NA	NA
231	382	CL	Harmignies flint	Flat	Pressure w/ abdominal crutch	50	Copper	Pointed	NA	NA	NA	99	Hazelwood	67	Sandstone	Spherical	96	Sandstone	Flat	Plein débitage	Complete	No	NA	60	17	6	5.16	No	NA	Complete	No	NA	No	NA	Coarse	Flat	Flat	Single protrusion	Yes	Abrasion toward surface	Complete	Yes	Regular	NA	Discrete	No	NA	NA	NA
232	383	CL	Harmignies flint	Flat	Pressure w/ abdominal crutch	50	Copper	Pointed	NA	NA	NA	99	Hazelwood	67	Sandstone	Spherical	96	Sandstone	Flat	Under crest	Proximo-mesial	Yes	3	67	17	5	5.0776	No	NA	Complete	No	NA	No	NA	Fine	Flat	Convex	Single protrusion	Yes	Abrasion toward surface	Complete	No	NA	NA	NA	No	NA	NA	NA
234	383	CL	Harmignies flint	Flat	Pressure w/ abdominal crutch	50	Copper	Pointed	NA	NA	NA	99	Hazelwood	67	Sandstone	Spherical	96	Sandstone	Flat	Plein débitage	Complete	No	NA	65	14	4	2.9003	No	NA	Complete	No	NA	No	NA	Coarse	Flat	Concave	Irregular	Yes	Abrasion toward surface	Complete	Yes	Regular	NA	Discrete	No	NA	NA	NA
235	383	CL	Harmignies flint	Flat	Pressure w/ abdominal crutch	50	Copper	Pointed	NA	NA	NA	99	Hazelwood	67	Sandstone	Spherical	96	Sandstone	Flat	Plein débitage	Complete	No	NA	66	14	4	3.6312	No	NA	Partial	No	NA	Yes	Partial	Coarse	Flat	Flat	Regular convex	Yes	Abrasion toward surface	ND	Yes	Regular	NA	Moderate	No	NA	NA	NA
236	383	CL	Harmignies flint	Flat	Pressure w/ abdominal crutch	50	Copper	Pointed	NA	NA	NA	99	Hazelwood	67	Sandstone	Spherical	96	Sandstone	Flat	Plein débitage	Complete	No	NA	62	17	3	3.2221	No	NA	Partial	No	NA	Yes	Partial	Fine	Flat	Flat	Single protrusion	Yes	Abrasion toward surface	ND	Yes	Regular	NA	Discrete	No	NA	NA	NA
237	383	CL	Harmignies flint	Flat	Pressure w/ abdominal crutch	50	Copper	Pointed	NA	NA	NA	99	Hazelwood	67	Sandstone	Spherical	96	Sandstone	Flat	Antero-lateral	Complete	No	NA	66	15	4	3.7816	No	NA	Complete	No	NA	No	NA	Fine	Flat	Flat	Regular convex	Yes	Abrasion toward surface	Complete	Yes	Regular	NA	Moderate	No	NA	NA	NA
238	383	CL	Harmignies flint	Flat	Pressure w/ abdominal crutch	50	Copper	Pointed	NA	NA	NA	99	Hazelwood	67	Sandstone	Spherical	96	Sandstone	Flat	Plein débitage	Complete	No	NA	73	15	5	5.2264	No	NA	Complete	No	NA	No	NA	Fine	Flat	Convex	Single protrusion	Yes	Abrasion toward surface	Complete	Yes	Regular	NA	Moderate	No	NA	NA	NA
283	389	CL	Harmignies flint	Flat	Pressure w/ abdominal crutch	53	Antler	Pointed	NA	NA	NA	99	Hazelwood	65	Sandstone	Spherical	67	Sandstone	Spherical	Plein débitage	Complete	No	NA	70	15	5	5.559	No	NA	Complete	No	NA	No	NA	Fine	Flat	Flat	Regular convex	Yes	Abrasion toward surface	Complete	Yes	Lateralized	Right	Pronounced	No	NA	NA	NA
284	389	CL	Harmignies flint	Flat	Pressure w/ abdominal crutch	53	Antler	Pointed	NA	NA	NA	99	Hazelwood	65	Sandstone	Spherical	67	Sandstone	Spherical	Plein débitage	Complete	No	NA	52	14	4	2.7908	No	NA	Complete	No	NA	No	NA	Mixed	Flat	Concave	Regular convex	Yes	Abrasion toward surface	Complete	Yes	ND	ND	Pronounced	Yes	Multiple	Both edges	NA
285	389	CL	Harmignies flint	Flat	Pressure w/ abdominal crutch	53	Antler	Pointed	NA	NA	NA	99	Hazelwood	65	Sandstone	Spherical	67	Sandstone	Spherical	Plein débitage	Complete	No	NA	74	17	3	5.2287	No	NA	Partial	No	NA	Yes	Partial	Mixed	Flat	Flat	Regular convex	Yes	Abrasion toward surface	ND	Yes	Lateralized	Right	Discrete	No	NA	NA	NA
286	389	CL	Harmignies flint	Flat	Pressure w/ abdominal crutch	53	Antler	Pointed	NA	NA	NA	99	Hazelwood	65	Sandstone	Spherical	67	Sandstone	Spherical	Plein débitage	Complete	No	NA	59	18	3	3.5044	No	NA	Partial	No	NA	Yes	Complete	Coarse	Flat	Flat	Irregular	ND	ND	ND	Yes	Regular	NA	Moderate	No	NA	NA	NA
287	389	CL	Harmignies flint	Flat	Pressure w/ abdominal crutch	53	Antler	Pointed	NA	NA	NA	99	Hazelwood	65	Sandstone	Spherical	67	Sandstone	Spherical	Plein débitage	Complete	No	NA	58	13	4	2.0883	No	NA	Complete	No	NA	No	NA	Fine	Flat	Flat	Irregular	Yes	Abrasion toward surface	Complete	Yes	Regular	NA	Variable	Yes	Unique	Posterior edge	Left
288	389	CL	Harmignies flint	Flat	Pressure w/ abdominal crutch	53	Antler	Pointed	NA	NA	NA	99	Hazelwood	65	Sandstone	Spherical	67	Sandstone	Spherical	Plein débitage	Complete	No	NA	62	14	4	3.6959	No	NA	Partial	No	NA	Yes	Partial	Mixed	Flat	Flat	Single protrusion	Yes	Abrasion toward surface	ND	Yes	Regular	NA	Variable	Yes	Unique	Posterior edge	Left
289	389	CL	Harmignies flint	Flat	Pressure w/ abdominal crutch	53	Antler	Pointed	NA	NA	NA	99	Hazelwood	65	Sandstone	Spherical	67	Sandstone	Spherical	Plein débitage	Complete	No	NA	60	10	3	1.7028	No	NA	Partial	No	NA	Yes	Partial	Fine	Flat	Flat	Regular convex	Yes	Abrasion toward surface	ND	Yes	Regular	NA	Pronounced	Yes	Unique	Posterior edge	Center
290	389	CL	Harmignies flint	Flat	Pressure w/ abdominal crutch	53	Antler	Pointed	NA	NA	NA	99	Hazelwood	65	Sandstone	Spherical	67	Sandstone	Spherical	Plein débitage	Complete	No	NA	68	14	4	3.4089	No	NA	Complete	No	NA	No	NA	Fine	Flat	Flat	Regular convex	Yes	Abrasion toward surface	Complete	Yes	Lateralized	Right	Moderate	No	NA	NA	NA
291	389	CL	Harmignies flint	Flat	Pressure w/ abdominal crutch	53	Antler	Pointed	NA	NA	NA	99	Hazelwood	65	Sandstone	Spherical	67	Sandstone	Spherical	Plein débitage	Complete	No	NA	60	13	4	3.019	No	NA	Partial	No	NA	Yes	Partial	Fine	Flat	Concave	Single protrusion	Yes	Abrasion toward surface	ND	Yes	Lateralized	Right	Moderate	Yes	Unique	Posterior edge	Right
292	389	CL	Harmignies flint	Flat	Pressure w/ abdominal crutch	53	Antler	Pointed	NA	NA	NA	99	Hazelwood	65	Sandstone	Spherical	67	Sandstone	Spherical	Plein débitage	Complete	No	NA	68	17	4	4.4096	No	NA	Partial	No	NA	Yes	Partial	Fine	Flat	Flat	Single protrusion	Yes	Abrasion toward surface	ND	Yes	Lateralized	Right	Moderate	Yes	Unique	Posterior edge	Right
293	389	CL	Harmignies flint	Flat	Pressure w/ abdominal crutch	53	Antler	Pointed	NA	NA	NA	99	Hazelwood	65	Sandstone	Spherical	67	Sandstone	Spherical	Plein débitage	Complete	No	NA	59	16	4	2.7463	No	NA	Complete	No	NA	No	NA	Fine	Flat	Flat	Single protrusion	Yes	Abrasion toward surface	Complete	Yes	Lateralized	Right	Discrete	Yes	Unique	Posterior edge	Right
294	390	CL	Harmignies flint	Flat	Pressure w/ abdominal crutch	54	Boxwood	Pointed	NA	NA	NA	99	Hazelwood	65	Sandstone	Spherical	67	Sandstone	Spherical	Plein débitage	Complete	Yes	2	71	14	5	3.9715	No	NA	Partial	No	NA	Yes	Partial	Fine	Flat	Flat	Regular convex	Yes	Abrasion toward surface	ND	Yes	Regular	NA	Variable	No	NA	NA	NA
295	390	CL	Harmignies flint	Flat	Pressure w/ abdominal crutch	54	Boxwood	Pointed	NA	NA	NA	99	Hazelwood	65	Sandstone	Spherical	67	Sandstone	Spherical	Plein débitage	Complete	Yes	2	69	12	3	2.8036	No	NA	Partial	No	NA	Yes	Partial	Fine	Flat	Concave	Regular convex	Yes	Abrasion toward surface	ND	Yes	Regular	NA	Moderate	No	NA	NA	NA
296	390	CL	Harmignies flint	Flat	Pressure w/ abdominal crutch	54	Boxwood	Pointed	NA	NA	NA	99	Hazelwood	65	Sandstone	Spherical	67	Sandstone	Spherical	Plein débitage	Complete	No	NA	64	17	4	3.8365	No	NA	Partial	No	NA	Yes	Partial	Fine	Flat	Concave	Regular convex	Yes	Abrasion toward surface	ND	Yes	Regular	NA	Moderate	No	NA	NA	NA
297	390	CL	Harmignies flint	Flat	Pressure w/ abdominal crutch	54	Boxwood	Pointed	NA	NA	NA	99	Hazelwood	65	Sandstone	Spherical	67	Sandstone	Spherical	Plein débitage	Complete	Yes	2	68	15	4	3.8833	Yes	1	Partial	No	NA	Yes	Partial	Fine	Flat	Convex	Regular convex	Yes	Abrasion toward surface	ND	Yes	Regular	NA	Moderate	No	NA	NA	NA
298	390	CL	Harmignies flint	Flat	Pressure w/ abdominal crutch	54	Boxwood	Pointed	NA	NA	NA	99	Hazelwood	65	Sandstone	Spherical	67	Sandstone	Spherical	Plein débitage	Proximo-mesial	Yes	3	56	14	3	2.1447	No	NA	Complete	No	NA	No	NA	Fine	Flat	Convex	Regular convex	Yes	Abrasion toward surface	Complete	Yes	Regular	NA	Variable	No	NA	NA	NA
299	390	CL	Harmignies flint	Flat	Pressure w/ abdominal crutch	54	Boxwood	Pointed	NA	NA	NA	99	Hazelwood	65	Sandstone	Spherical	67	Sandstone	Spherical	Plein débitage	Complete	Yes	2	58	13	3	2.6317	No	NA	Partial	No	NA	Yes	Partial	Fine	Flat	Convex	Regular convex	Yes	Abrasion toward surface	Partial	Yes	Regular	NA	Variable	No	NA	NA	NA
300	390	CL	Harmignies flint	Flat	Pressure w/ abdominal crutch	54	Boxwood	Pointed	NA	NA	NA	99	Hazelwood	65	Sandstone	Spherical	67	Sandstone	Spherical	Plein débitage	Complete	No	NA	67	13	3	2.9002	No	NA	Complete	No	NA	No	NA	Fine	Flat	Flat	Regular convex	Yes	Abrasion toward surface	Complete	Yes	Regular	NA	Moderate	Yes	Unique	Posterior edge	Center
301	390	CL	Harmignies flint	Flat	Pressure w/ abdominal crutch	54	Boxwood	Pointed	NA	NA	NA	99	Hazelwood	65	Sandstone	Spherical	67	Sandstone	Spherical	Plein débitage	Complete	Yes	4	59	14	4	2.2526	No	NA	Complete	No	NA	No	NA	Fine	Flat	Convex	Regular convex	Yes	Abrasion toward surface	Complete	Yes	Regular	NA	Moderate	Yes	Unique	Posterior edge	Center
302	390	CL	Harmignies flint	Flat	Pressure w/ abdominal crutch	54	Boxwood	Pointed	NA	NA	NA	99	Hazelwood	65	Sandstone	Spherical	67	Sandstone	Spherical	Plein débitage	Complete	No	NA	73	14	3	4.4631	No	NA	Partial	No	NA	Yes	Partial	Fine	Flat	Convex	Regular convex	Yes	Abrasion toward surface	ND	Yes	Regular	NA	Variable	No	NA	NA	NA
303	390	CL	Harmignies flint	Flat	Pressure w/ abdominal crutch	54	Boxwood	Pointed	NA	NA	NA	99	Hazelwood	65	Sandstone	Spherical	67	Sandstone	Spherical	Plein débitage	Complete	No	NA	69	13	3	2.9365	No	NA	Partial	No	NA	Yes	Partial	Fine	Flat	Flat	Regular convex	Yes	Abrasion toward surface	ND	Yes	Regular	NA	Moderate	No	NA	NA	NA
304	390	CL	Harmignies flint	Flat	Pressure w/ abdominal crutch	54	Boxwood	Pointed	NA	NA	NA	99	Hazelwood	65	Sandstone	Spherical	67	Sandstone	Spherical	Plein débitage	Complete	No	NA	66	14	3	3.9014	No	NA	Complete	No	NA	No	NA	Coarse	Flat	Convex	Irregular	Yes	Abrasion toward surface	Complete	Yes	Regular	NA	Variable	No	NA	NA	NA
305	390	CL	Harmignies flint	Flat	Pressure w/ abdominal crutch	54	Boxwood	Pointed	NA	NA	NA	99	Hazelwood	65	Sandstone	Spherical	67	Sandstone	Spherical	Plein débitage	Complete	Yes	2	66	9	3	2.0239	No	NA	Partial	No	NA	Yes	Partial	Coarse	Flat	Concave	Regular convex	Yes	Abrasion toward surface	ND	Yes	Regular	NA	Moderate	No	NA	NA	NA
306	390	CL	Harmignies flint	Flat	Pressure w/ abdominal crutch	54	Boxwood	Pointed	NA	NA	NA	99	Hazelwood	65	Sandstone	Spherical	67	Sandstone	Spherical	Plein débitage	Complete	No	NA	65	12	3	2.5686	No	NA	Complete	No	NA	No	NA	Fine	Flat	Flat	Regular rectilinear	Yes	Abrasion toward surface	Complete	Yes	Regular	NA	Variable	Yes	Unique	Posterior edge	Right
307	390	CL	Harmignies flint	Flat	Pressure w/ abdominal crutch	54	Boxwood	Pointed	NA	NA	NA	99	Hazelwood	65	Sandstone	Spherical	67	Sandstone	Spherical	Plein débitage	Complete	No	NA	65	13	3	0.958	No	NA	Partial	No	NA	Yes	Partial	Coarse	Flat	Flat	Irregular	Yes	Abrasion toward surface	ND	Yes	Regular	NA	Moderate	Yes	Unique	Posterior edge	Left
[truncated: 151 more columns]
