# Supplementary material for: When the hammer drops: Identification of knapping techniques in blade production based on a multi-scale study of knapping traces
Source: PLoS One. 2025 Aug 27;20(8):e0329848. doi: 10.1371/journal.pone.0329848 (PMC12385441; doi:10.1371/journal.pone.0329848)
Supplement: S6 Table — For the attributes included in the latter, the p-values of the Fisher’s exact tests and the p-values of the Kruskal-Wallis tests are provided, as well as an indication of the use of the attributes in each of the five situations tested (identification of the MFA regardless of the CT used, identification of the CT regardless of the MFA used, identification of the CT when the MFA is direct percussion, identification of the CT when the MFA is indirect percussion, and identification of the CT when the MFA is pressure). (XLSX) [file pone.0329848.s006.xlsx]

## Sheet: S6 Table
ID	Attributes	Selected for cluster analyses	Reasons for exclusion from cluster analyses	MFA					CT					CT with direct percussion					CT with indirect percussion					CT with pressure
				Fisher's exact test p-value	Kruskal-Wallis p-value	Statistical link	Selected	Reasons for exclusion	Fisher's exact test p-value	Kruskal-Wallis p-value	Statistical link	Selected	Reasons for exclusion	Fisher's exact test p-value	Kruskal-Wallis p-value	Statistical link	Selected	Reasons for exclusion	Fisher's exact test p-value	Kruskal-Wallis p-value	Statistical link	Selected	Reasons for exclusion	Fisher's exact test p-value	Kruskal-Wallis p-value	Statistical link	Selected	Reasons for exclusion
1	Blade type	No	Not a knapping trace	NA	NA	NA	NA	NA	NA	NA	NA	NA	NA	NA	NA	NA	NA	NA	NA	NA	NA	NA	NA	NA	NA	NA	NA	NA
2	Blade state	No	Broken blades were not systematically collected, so this data is not representative	NA	NA	NA	NA	NA	NA	NA	NA	NA	NA	NA	NA	NA	NA	NA	NA	NA	NA	NA	NA	NA	NA	NA	NA	NA
3	Fragmentary state - Presence	No	Broken blades were not systematically collected, so this data is not representative	NA	NA	NA	NA	NA	NA	NA	NA	NA	NA	NA	NA	NA	NA	NA	NA	NA	NA	NA	NA	NA	NA	NA	NA	NA
4	Fragmentary state - N fragments collected	No	Broken blades were not systematically collected, so this data is not representative	NA	NA	NA	NA	NA	NA	NA	NA	NA	NA	NA	NA	NA	NA	NA	NA	NA	NA	NA	NA	NA	NA	NA	NA	NA
5	Length (mm)	No	Not a knapping trace	NA	NA	NA	NA	NA	NA	NA	NA	NA	NA	NA	NA	NA	NA	NA	NA	NA	NA	NA	NA	NA	NA	NA	NA	NA
6	Width max (mm)	No	Not a knapping trace	NA	NA	NA	NA	NA	NA	NA	NA	NA	NA	NA	NA	NA	NA	NA	NA	NA	NA	NA	NA	NA	NA	NA	NA	NA
7	Thickness max (mm)	No	Not a knapping trace	NA	NA	NA	NA	NA	NA	NA	NA	NA	NA	NA	NA	NA	NA	NA	NA	NA	NA	NA	NA	NA	NA	NA	NA	NA
8	Mass (g)	No	Not a knapping trace	NA	NA	NA	NA	NA	NA	NA	NA	NA	NA	NA	NA	NA	NA	NA	NA	NA	NA	NA	NA	NA	NA	NA	NA	NA
9	Simultaneous detachments - Presence	No	This attribute is probably determined by the specific conditions of the fracturing process	NA	NA	NA	NA	NA	NA	NA	NA	NA	NA	NA	NA	NA	NA	NA	NA	NA	NA	NA	NA	NA	NA	NA	NA	NA
10	Simultaneous detachments - N flakes	No	This attribute is probably determined by the specific conditions of the fracturing process	NA	NA	NA	NA	NA	NA	NA	NA	NA	NA	NA	NA	NA	NA	NA	NA	NA	NA	NA	NA	NA	NA	NA	NA	NA
11	Platform state	No	The blades selected for analysis always had a complete or near complete platform	NA	NA	NA	NA	NA	NA	NA	NA	NA	NA	NA	NA	NA	NA	NA	NA	NA	NA	NA	NA	NA	NA	NA	NA	NA
12	Crushed contact zone - Presence	Yes	NA	0.45	NA	No	No	No statistical link	0.275	NA	No	No	No statistical link	0.768	NA	No	No	No statistical link	1	NA	No	No	No statistical link	Attribute always absent	NA	NA	No	Attribute always absent
13	Crushed contact zone - Extent	No	The blades selected for analysis always had a complete or near complete platform	NA	NA	NA	NA	NA	NA	NA	NA	NA	NA	NA	NA	NA	NA	NA	NA	NA	NA	NA	NA	NA	NA	NA	NA	NA
14	Platform scar - Presence	Yes	NA	0.002	NA	Yes	Yes	NA	0.301	NA	No	No	No statistical link	0.027	NA	Yes	Yes	NA	1	NA	No	No	No statistical link	0.26	NA	No	No	No statistical link
15	Platform scar - Extent	No	The extent of the platform scar is probably less significant than its presence	NA	NA	NA	NA	NA	NA	NA	NA	NA	NA	NA	NA	NA	NA	NA	NA	NA	NA	NA	NA	NA	NA	NA	NA	NA
16	Platform raw material grain size	No	Not a knapping trace	NA	NA	NA	NA	NA	NA	NA	NA	NA	NA	NA	NA	NA	NA	NA	NA	NA	NA	NA	NA	NA	NA	NA	NA	NA
17	Platform type	No	Not a knapping trace	NA	NA	NA	NA	NA	NA	NA	NA	NA	NA	NA	NA	NA	NA	NA	NA	NA	NA	NA	NA	NA	NA	NA	NA	NA
18	Platform convexity	No	Not a knapping trace	NA	NA	NA	NA	NA	NA	NA	NA	NA	NA	NA	NA	NA	NA	NA	NA	NA	NA	NA	NA	NA	NA	NA	NA	NA
19	Platform posterior edge	Yes	NA	0.127	NA	No	No	No statistical link	Test failed	NA	ND	No	Unknown statistical link	0.125	NA	No	No	No statistical link	0.315	NA	No	No	No statistical link	0.035	NA	Yes	Yes	NA
20	Platform preparation - Presence	No	The knapper always used the same preparation (abrasion toward the flaking surface)	NA	NA	NA	NA	NA	NA	NA	NA	NA	NA	NA	NA	NA	NA	NA	NA	NA	NA	NA	NA	NA	NA	NA	NA	NA
21	Platform preparation - Mode	No	The knapper always used the same preparation (abrasion toward the flaking surface)	NA	NA	NA	NA	NA	NA	NA	NA	NA	NA	NA	NA	NA	NA	NA	NA	NA	NA	NA	NA	NA	NA	NA	NA	NA
22	Platform preparation - Extent	No	The knapper always used the same preparation (abrasion toward the flaking surface)	NA	NA	NA	NA	NA	NA	NA	NA	NA	NA	NA	NA	NA	NA	NA	NA	NA	NA	NA	NA	NA	NA	NA	NA	NA
23	Lip - Presence	Yes	NA	0.534	NA	No	No	No statistical link	< 0,001	NA	Yes	Yes	NA	0.004	NA	Yes	Yes	NA	0.476	NA	No	No	No statistical link	0.014	NA	Yes	Yes	NA
24	Lip - Extent	No	This attribute is probably mainly influenced by the gesture	NA	NA	NA	NA	NA	NA	NA	NA	NA	NA	NA	NA	NA	NA	NA	NA	NA	NA	NA	NA	NA	NA	NA	NA	NA
25	Lip - Lateralization	No	This attribute is probably mainly influenced by the gesture	NA	NA	NA	NA	NA	NA	NA	NA	NA	NA	NA	NA	NA	NA	NA	NA	NA	NA	NA	NA	NA	NA	NA	NA	NA
26	Lip - Salience	Yes	NA	Test failed	NA	ND	No	Unknown statistical link	Test failed	NA	ND	No	Unknown statistical link	Test failed	NA	ND	No	Unknown statistical link	0.871	NA	No	No	No statistical link	< 0,001	NA	Yes	Yes	NA
27	Scarring - Presence	Yes	NA	< 0,001	NA	Yes	Yes	NA	0.355	NA	No	No	No statistical link	1	NA	No	No	No statistical link	1	NA	No	No	No statistical link	0.012	NA	Yes	Yes	NA
28	Scarring - N Zones	No	This attribute is determined by the specific shock conditions to which the blade is subjected after detachment	NA	NA	NA	NA	NA	NA	NA	NA	NA	NA	NA	NA	NA	NA	NA	NA	NA	NA	NA	NA	NA	NA	NA	NA	NA
29	Scarring - Position	Yes	NA	0.001	NA	Yes	Yes	NA	0.274	NA	No	No	No statistical link	1	NA	No	No	No statistical link	1	NA	No	No	No statistical link	0.004	NA	Yes	Yes	NA
30	Scarring - Lateralization	No	This attribute is determined by the specific shock conditions to which the blade is subjected after detachment	NA	NA	NA	NA	NA	NA	NA	NA	NA	NA	NA	NA	NA	NA	NA	NA	NA	NA	NA	NA	NA	NA	NA	NA	NA
31	Scarring - Organization	No	This attribute is determined by the specific shock conditions to which the blade is subjected after detachment	NA	NA	NA	NA	NA	NA	NA	NA	NA	NA	NA	NA	NA	NA	NA	NA	NA	NA	NA	NA	NA	NA	NA	NA	NA
32	Scarring - Morphology	No	This attribute is determined by the specific shock conditions to which the blade is subjected after detachment	NA	NA	NA	NA	NA	NA	NA	NA	NA	NA	NA	NA	NA	NA	NA	NA	NA	NA	NA	NA	NA	NA	NA	NA	NA
33	Scarring - Initiation	No	This attribute is determined by the specific shock conditions to which the blade is subjected after detachment	NA	NA	NA	NA	NA	NA	NA	NA	NA	NA	NA	NA	NA	NA	NA	NA	NA	NA	NA	NA	NA	NA	NA	NA	NA
34	Scarring - Initiation depth	No	This attribute is determined by the specific shock conditions to which the blade is subjected after detachment	NA	NA	NA	NA	NA	NA	NA	NA	NA	NA	NA	NA	NA	NA	NA	NA	NA	NA	NA	NA	NA	NA	NA	NA	NA
35	Scarring - State denticles	No	This attribute is determined by the specific shock conditions to which the blade is subjected after detachment	NA	NA	NA	NA	NA	NA	NA	NA	NA	NA	NA	NA	NA	NA	NA	NA	NA	NA	NA	NA	NA	NA	NA	NA	NA
36	Scarring - Termination	No	This attribute is determined by the specific shock conditions to which the blade is subjected after detachment	NA	NA	NA	NA	NA	NA	NA	NA	NA	NA	NA	NA	NA	NA	NA	NA	NA	NA	NA	NA	NA	NA	NA	NA	NA
37	Platform - Width max (mm)	Yes	NA	NA	< 0,001	Yes	Yes	NA	NA	< 0,001	Yes	Yes	NA	NA	0.239	No	No	No statistical link	NA	0.001	Yes	Yes	NA	NA	0.078	No	No	No statistical link
38	Platform - Thickness max (mm)	Yes	NA	NA	< 0,001	Yes	Yes	NA	NA	0.006	Yes	Yes	NA	NA	0.121	No	No	No statistical link	NA	0.003	Yes	Yes	NA	NA	0.721	No	No	No statistical link
39	Angle platform/dorsal surface (°) - Measure 1	No	Only the average value is used	NA	NA	NA	NA	NA	NA	NA	NA	NA	NA	NA	NA	NA	NA	NA	NA	NA	NA	NA	NA	NA	NA	NA	NA	NA
40	Angle platform/dorsal surface (°) - Measure 2	No	Only the average value is used	NA	NA	NA	NA	NA	NA	NA	NA	NA	NA	NA	NA	NA	NA	NA	NA	NA	NA	NA	NA	NA	NA	NA	NA	NA
41	Angle platform/dorsal surface (°) - Measure 3	No	Only the average value is used	NA	NA	NA	NA	NA	NA	NA	NA	NA	NA	NA	NA	NA	NA	NA	NA	NA	NA	NA	NA	NA	NA	NA	NA	NA
42	Angle platform/dorsal surface (°) - Average	Yes	NA	NA	< 0,001	Yes	Yes	NA	NA	< 0,001	Yes	Yes	NA	NA	0.241	No	No	No statistical link	NA	0.45	No	No	No statistical link	NA	0.01	Yes	Yes	NA
43	Angle platform/abrasion (°) - Measure 1	No	Only the average value is used	NA	NA	NA	NA	NA	NA	NA	NA	NA	NA	NA	NA	NA	NA	NA	NA	NA	NA	NA	NA	NA	NA	NA	NA	NA
44	Angle platform/abrasion (°) - Measure 2	No	Only the average value is used	NA	NA	NA	NA	NA	NA	NA	NA	NA	NA	NA	NA	NA	NA	NA	NA	NA	NA	NA	NA	NA	NA	NA	NA	NA
45	Angle platform/abrasion (°) - Measure 3	No	Only the average value is used	NA	NA	NA	NA	NA	NA	NA	NA	NA	NA	NA	NA	NA	NA	NA	NA	NA	NA	NA	NA	NA	NA	NA	NA	NA
46	Angle platform/abrasion (°) - Average	No	This angle is less significant than the angle between the striking/pressure platform and the flaking surface	NA	NA	NA	NA	NA	NA	NA	NA	NA	NA	NA	NA	NA	NA	NA	NA	NA	NA	NA	NA	NA	NA	NA	NA	NA
47	Cone percussion - Presence	Yes	NA	0.04	NA	Yes	Yes	NA	< 0,001	NA	Yes	Yes	NA	< 0,001	NA	Yes	Yes	NA	0.149	NA	No	No	No statistical link	0.003	NA	Yes	Yes	NA
48	Cone percussion - N	No	This attribute is probably related to the specificities of the CT's microtopography or the number of detachment attempts and seems less significant than the presence or absence of percussion cones	NA	NA	NA	NA	NA	NA	NA	NA	NA	NA	NA	NA	NA	NA	NA	NA	NA	NA	NA	NA	NA	NA	NA	NA	NA
49	Cone percussion - Contour	Yes	NA	0.228	NA	No	No	No statistical link	Test failed	NA	ND	No	Unknown statistical link	< 0,001	NA	Yes	Yes	NA	0.058	NA	No	No	No statistical link	0.007	NA	Yes	Yes	NA
50	Cone percussion - Micro-ripples	Yes	NA	0.198	NA	No	No	No statistical link	Test failed	NA	ND	No	Unknown statistical link	0.001	NA	Yes	Yes	NA	0.035	NA	Yes	Yes	NA	0.007	NA	Yes	Yes	NA
51	Bulb - Presence	Yes	NA	0.633	NA	No	No	No statistical link	0.036	NA	Yes	Yes	NA	0.029	NA	Yes	Yes	NA	Attribute always present	NA	NA	No	Attribute always present	0.493	NA	No	No	No statistical link
52	Bulb - Thickness	Yes	NA	0.115	NA	No	No	No statistical link	Test failed	NA	ND	No	Unknown statistical link	0.606	NA	No	No	No statistical link	1	NA	No	No	No statistical link	0.242	NA	No	No	No statistical link
53	Discontinuity under bulb - Presence	No	Too few cases were observed	NA	NA	NA	NA	NA	NA	NA	NA	NA	NA	NA	NA	NA	NA	NA	NA	NA	NA	NA	NA	NA	NA	NA	NA	NA
54	Discontinuity under bulb - N ridges	No	Too few cases were observed	NA	NA	NA	NA	NA	NA	NA	NA	NA	NA	NA	NA	NA	NA	NA	NA	NA	NA	NA	NA	NA	NA	NA	NA	NA
55	Discontinuity under bulb - Type	No	Too few cases were observed	NA	NA	NA	NA	NA	NA	NA	NA	NA	NA	NA	NA	NA	NA	NA	NA	NA	NA	NA	NA	NA	NA	NA	NA	NA
56	Discontinuity under bulb - Extent	No	Too few cases were observed	NA	NA	NA	NA	NA	NA	NA	NA	NA	NA	NA	NA	NA	NA	NA	NA	NA	NA	NA	NA	NA	NA	NA	NA	NA
57	Eraillure scar - Presence	Yes	NA	0.214	NA	No	No	No statistical link	0.02	NA	Yes	Yes	NA	0.277	NA	No	No	No statistical link	0.198	NA	No	No	No statistical link	0.001	NA	Yes	Yes	NA
58	Eraillure scar - N	No	This attribute is probably determined by the specific conditions of the fracturing process and seems less significant than the presence or absence of eraillure scars	NA	NA	NA	NA	NA	NA	NA	NA	NA	NA	NA	NA	NA	NA	NA	NA	NA	NA	NA	NA	NA	NA	NA	NA	NA
59	Eraillure scar - Lateralization initiation	No	This attribute is determined by the specific conditions of the detachment of the eraillure scar	NA	NA	NA	NA	NA	NA	NA	NA	NA	NA	NA	NA	NA	NA	NA	NA	NA	NA	NA	NA	NA	NA	NA	NA	NA
60	Eraillure scar - Orientation	No	This attribute is determined by the specific conditions of the detachment of the eraillure scar	NA	NA	NA	NA	NA	NA	NA	NA	NA	NA	NA	NA	NA	NA	NA	NA	NA	NA	NA	NA	NA	NA	NA	NA	NA
61	Bulb radial cracks - Presence	Yes	NA	0.533	NA	No	No	No statistical link	0.015	NA	Yes	Yes	NA	0.012	NA	Yes	Yes	NA	0.311	NA	No	No	No statistical link	0.173	NA	No	No	No statistical link
62	Bulb radial cracks - N	No	This attribute is probably determined by the specific conditions of the fracturing process and seems less significant than the presence or absence of bulb radial cracks	NA	NA	NA	NA	NA	NA	NA	NA	NA	NA	NA	NA	NA	NA	NA	NA	NA	NA	NA	NA	NA	NA	NA	NA	NA
63	Bulb radial cracks - Lateralization	Yes	NA	0.246	NA	No	No	No statistical link	Test failed	NA	ND	No	Unknown statistical link	0.01	NA	Yes	Yes	NA	0.38	NA	No	No	No statistical link	0.117	NA	No	No	No statistical link
64	Bulb radial cracks - Length max (mm)	Yes	NA	NA	0.002	Yes	Yes	NA	NA	0.369	No	No	No statistical link	NA	0.799	No	No	No statistical link	NA	0.468	No	No	No statistical link	NA	0.138	No	No	No statistical link
65	Bulb scar - Presence	Yes	NA	0.004	NA	Yes	Yes	NA	0.004	NA	Yes	Yes	NA	0.012	NA	Yes	Yes	NA	1	NA	No	No	No statistical link	0.289	NA	No	No	No statistical link
66	Bulb scar - N	No	This attribute is probably determined by the specific conditions of the fracturing process and seems less significant than the presence or absence of bulb scars	NA	NA	NA	NA	NA	NA	NA	NA	NA	NA	NA	NA	NA	NA	NA	NA	NA	NA	NA	NA	NA	NA	NA	NA	NA
67	Bulb scar - Organization	No	This attribute is probably determined by the specific conditions of the fracturing process	NA	NA	NA	NA	NA	NA	NA	NA	NA	NA	NA	NA	NA	NA	NA	NA	NA	NA	NA	NA	NA	NA	NA	NA	NA
68	Bulb scar - Direction	No	This attribute is probably determined by the specific conditions of the fracturing process	NA	NA	NA	NA	NA	NA	NA	NA	NA	NA	NA	NA	NA	NA	NA	NA	NA	NA	NA	NA	NA	NA	NA	NA	NA
69	Bulb scar - Morphology	No	This attribute is probably determined by the specific conditions of the fracturing process	NA	NA	NA	NA	NA	NA	NA	NA	NA	NA	NA	NA	NA	NA	NA	NA	NA	NA	NA	NA	NA	NA	NA	NA	NA
70	Bulb scar - Initiation	No	This attribute is probably determined by the specific conditions of the fracturing process	NA	NA	NA	NA	NA	NA	NA	NA	NA	NA	NA	NA	NA	NA	NA	NA	NA	NA	NA	NA	NA	NA	NA	NA	NA
71	Bulb scar - Lateralization initiation	No	This attribute is probably determined by the specific conditions of the fracturing process	NA	NA	NA	NA	NA	NA	NA	NA	NA	NA	NA	NA	NA	NA	NA	NA	NA	NA	NA	NA	NA	NA	NA	NA	NA
72	Bulb scar - Initation depth	No	This attribute is probably determined by the specific conditions of the fracturing process	NA	NA	NA	NA	NA	NA	NA	NA	NA	NA	NA	NA	NA	NA	NA	NA	NA	NA	NA	NA	NA	NA	NA	NA	NA
73	Bulb scar - State denticles	Yes	NA	0.128	NA	No	No	No statistical link	0.005	NA	Yes	Yes	NA	0.025	NA	Yes	Yes	NA	1	NA	No	No	No statistical link	0.289	NA	No	No	No statistical link
74	Bulb scar - Termination	No	This attribute is probably determined by the specific conditions of the fracturing process	NA	NA	NA	NA	NA	NA	NA	NA	NA	NA	NA	NA	NA	NA	NA	NA	NA	NA	NA	NA	NA	NA	NA	NA	NA
75	Bulb scar - Length max (mm)	No	This attribute is probably determined by the specific conditions of the fracturing process	NA	NA	NA	NA	NA	NA	NA	NA	NA	NA	NA	NA	NA	NA	NA	NA	NA	NA	NA	NA	NA	NA	NA	NA	NA
76	Bulb scar - Width max (mm)	No	This attribute is probably determined by the specific conditions of the fracturing process	NA	NA	NA	NA	NA	NA	NA	NA	NA	NA	NA	NA	NA	NA	NA	NA	NA	NA	NA	NA	NA	NA	NA	NA	NA
77	Lateralized oblique crack - Presence	Yes	NA	0.149	NA	No	No	No statistical link	0.038	NA	Yes	Yes	NA	0.005	NA	Yes	Yes	NA	1	NA	No	No	No statistical link	0.078	NA	No	No	No statistical link
78	Lateralized oblique crack - Lateralization	No	This attribute is probably determined by the specific conditions of the fracturing process	NA	NA	NA	NA	NA	NA	NA	NA	NA	NA	NA	NA	NA	NA	NA	NA	NA	NA	NA	NA	NA	NA	NA	NA	NA
79	Ripples - Presence	Yes	NA	0.116	NA	No	No	No statistical link	0.011	NA	Yes	Yes	NA	< 0,001	NA	Yes	Yes	NA	0.311	NA	No	No	No statistical link	0.265	NA	No	No	No statistical link
80	Ripples - Location	Yes	NA	0.055	NA	No	No	No statistical link	Test failed	NA	ND	No	Unknown statistical link	< 0,001	NA	Yes	Yes	NA	0.311	NA	No	No	No statistical link	0.117	NA	No	No	No statistical link
81	Ripples - Type	Yes	NA	0.214	NA	No	No	No statistical link	Test failed	NA	ND	No	Unknown statistical link	0.002	NA	Yes	Yes	NA	0.001	NA	Yes	Yes	NA	0.001	NA	Yes	Yes	NA
82	Ripples - Absence in first mm	Yes	NA	0.692	NA	No	No	No statistical link	Test failed	NA	ND	No	Unknown statistical link	0.752	NA	No	No	No statistical link	0.001	NA	Yes	Yes	NA	0.002	NA	Yes	Yes	NA
83	Ripples - Proximity raw material accident	No	This attribute is related to the raw material	NA	NA	NA	NA	NA	NA	NA	NA	NA	NA	NA	NA	NA	NA	NA	NA	NA	NA	NA	NA	NA	NA	NA	NA	NA
84	Undulations - Presence	Yes	NA	0.115	NA	No	No	No statistical link	0.551	NA	No	No	No statistical link	0.428	NA	No	No	No statistical link	0.395	NA	No	No	No statistical link	0.133	NA	No	No	No statistical link
85	Undulations - N	Yes	NA	0.212	NA	No	No	No statistical link	0.335	NA	No	No	No statistical link	0.774	NA	No	No	No statistical link	0.196	NA	No	No	No statistical link	0.022	NA	Yes	Yes	NA
86	Undulations - Location	Yes	NA	0.032	NA	Yes	Yes	NA	Test failed	NA	ND	No	Unknown statistical link	0.6	NA	No	No	No statistical link	0.725	NA	No	No	No statistical link	0.279	NA	No	No	No statistical link
87	Undulations - Organization	Yes	NA	0.446	NA	No	No	No statistical link	0.248	NA	No	No	No statistical link	0.788	NA	No	No	No statistical link	0.214	NA	No	No	No statistical link	0.522	NA	No	No	No statistical link
88	Undulations - Proximity raw material accident	No	This attribute is related to the raw material	NA	NA	NA	NA	NA	NA	NA	NA	NA	NA	NA	NA	NA	NA	NA	NA	NA	NA	NA	NA	NA	NA	NA	NA	NA
89	Edges scarring - Presence	Yes	NA	< 0,001	NA	Yes	Yes	NA	< 0,001	NA	Yes	Yes	NA	0.544	NA	No	No	No statistical link	Attribute always present	NA	NA	No	Attribute always present	Attribute always present	NA	NA	No	Attribute always present
90	Edges scarring - N zones	Yes	NA	< 0,001	NA	Yes	Yes	NA	Test failed	NA	ND	No	Unknown statistical link	0.634	NA	No	No	No statistical link	0.659	NA	No	No	No statistical link	0.181	NA	No	No	No statistical link
91	Edges scarring - Position	Yes	NA	< 0,001	NA	Yes	Yes	NA	Test failed	NA	ND	No	Unknown statistical link	0.476	NA	No	No	No statistical link	1	NA	No	No	No statistical link	0.108	NA	No	No	No statistical link
92	Edges scarring - Location	Yes	NA	Test failed	NA	ND	No	Unknown statistical link	Test failed	NA	ND	No	Unknown statistical link	0.219	NA	No	No	No statistical link	0.433	NA	No	No	No statistical link	0.677	NA	No	No	No statistical link
93	Edges scarring - Lateralization	No	This attribute is determined by the specific conditions of shock to which the blade is subjected after detachment	NA	NA	NA	NA	NA	NA	NA	NA	NA	NA	NA	NA	NA	NA	NA	NA	NA	NA	NA	NA	NA	NA	NA	NA	NA
94	Edges scarring - Organization	No	This attribute is determined by the specific conditions of shock to which the blade is subjected after detachment	NA	NA	NA	NA	NA	NA	NA	NA	NA	NA	NA	NA	NA	NA	NA	NA	NA	NA	NA	NA	NA	NA	NA	NA	NA
95	Edges scarring - Morphology	No	This attribute is determined by the specific conditions of shock to which the blade is subjected after detachment	NA	NA	NA	NA	NA	NA	NA	NA	NA	NA	NA	NA	NA	NA	NA	NA	NA	NA	NA	NA	NA	NA	NA	NA	NA
96	Edges scarring - Initiation	No	This attribute is determined by the specific conditions of shock to which the blade is subjected after detachment	NA	NA	NA	NA	NA	NA	NA	NA	NA	NA	NA	NA	NA	NA	NA	NA	NA	NA	NA	NA	NA	NA	NA	NA	NA
97	Edges scarring - Initiation depth	No	This attribute is determined by the specific conditions of shock to which the blade is subjected after detachment	NA	NA	NA	NA	NA	NA	NA	NA	NA	NA	NA	NA	NA	NA	NA	NA	NA	NA	NA	NA	NA	NA	NA	NA	NA
98	Edges scarring - State denticles	Yes	NA	< 0,001	NA	Yes	Yes	NA	Test failed	NA	ND	No	Unknown statistical link	0.17	NA	No	No	No statistical link	< 0,001	NA	Yes	Yes	NA	0.113	NA	No	No	No statistical link
99	Edges scarring - Termination	No	This attribute is determined by the specific conditions of shock to which the blade is subjected after detachment	NA	NA	NA	NA	NA	NA	NA	NA	NA	NA	NA	NA	NA	NA	NA	NA	NA	NA	NA	NA	NA	NA	NA	NA	NA
100	Cracks - Presence	Yes	NA	0.041	NA	Yes	Yes	NA	0.006	NA	Yes	Yes	NA	0.52	NA	No	No	No statistical link	0.214	NA	No	No	No statistical link	< 0,001	NA	Yes	Yes	NA
101	Cracks - N	No	This attribute is probably related to the specificities of the CT's microtopography or the number of detachment attempts, and seems less significant than the presence or absence of cracks or their morphologies	NA	NA	NA	NA	NA	NA	NA	NA	NA	NA	NA	NA	NA	NA	NA	NA	NA	NA	NA	NA	NA	NA	NA	NA	NA
102	Cracks - Distribution	No	This attribute is probably related to the specificities of the CT's microtopography or the number of detachment attempts, and seems less significant than the presence or absence of cracks or their morphologies	NA	NA	NA	NA	NA	NA	NA	NA	NA	NA	NA	NA	NA	NA	NA	NA	NA	NA	NA	NA	NA	NA	NA	NA	NA
103	Cracks - Localization	Yes	NA	0.082	NA	No	No	No statistical link	Test failed	NA	ND	No	Unknown statistical link	0.393	NA	No	No	No statistical link	0.276	NA	No	No	No statistical link	< 0,001	NA	Yes	Yes	NA
104	Cracks - Dimensions	Yes	NA	0.151	NA	No	No	No statistical link	Test failed	NA	ND	No	Unknown statistical link	0.144	NA	No	No	No statistical link	0.026	NA	Yes	Yes	NA	0.003	NA	Yes	Yes	NA
105	Cracks - Associated crushing	Yes	NA	0.533	NA	No	No	No statistical link	< 0,001	NA	Yes	Yes	NA	0.06	NA	No	No	No statistical link	0.586	NA	No	No	No statistical link	< 0,001	NA	Yes	Yes	NA
106	Crack - Circle with protrusion	Yes	NA	0.085	NA	No	No	No statistical link	Test failed	NA	ND	No	Unknown statistical link	0.141	NA	No	No	No statistical link	0.586	NA	No	No	No statistical link	< 0,001	NA	Yes	Yes	NA
107	Crack - Circle with protrusion incomplete	Yes	NA	0.194	NA	No	No	No statistical link	Test failed	NA	ND	No	Unknown statistical link	0.338	NA	No	No	No statistical link	0.586	NA	No	No	No statistical link	< 0,001	NA	Yes	Yes	NA
108	Crack - Circle	Yes	NA	0.08	NA	No	No	No statistical link	Test failed	NA	ND	No	Unknown statistical link	0.162	NA	No	No	No statistical link	0.586	NA	No	No	No statistical link	< 0,001	NA	Yes	Yes	NA
109	Crack - Circle incomplete	Yes	NA	0.131	NA	No	No	No statistical link	Test failed	NA	ND	No	Unknown statistical link	0.008	NA	Yes	Yes	NA	0.416	NA	No	No	No statistical link	0.001	NA	Yes	Yes	NA
110	Crack - Fingernail	Yes	NA	0.022	NA	Yes	Yes	NA	Test failed	NA	ND	No	Unknown statistical link	0.128	NA	No	No	No statistical link	0.542	NA	No	No	No statistical link	< 0,001	NA	Yes	Yes	NA
111	Crack - Slit	Yes	NA	0.178	NA	No	No	No statistical link	Test failed	NA	ND	No	Unknown statistical link	0.005	NA	Yes	Yes	NA	0.304	NA	No	No	No statistical link	< 0,001	NA	Yes	Yes	NA
112	Crack - Lateralized crack (type 1)	Yes	NA	0.093	NA	No	No	No statistical link	Test failed	NA	ND	No	Unknown statistical link	0.029	NA	Yes	Yes	NA	0.825	NA	No	No	No statistical link	0.002	NA	Yes	Yes	NA
113	Crack - Lateralized crack (type 1) incomplete	Yes	NA	0.063	NA	No	No	No statistical link	0.006	NA	Yes	Yes	NA	0.52	NA	No	No	No statistical link	0.586	NA	No	No	No statistical link	0.001	NA	Yes	Yes	NA
114	Crack - Lateralized crack (type 2)	No	Crack associated with a previous extraction attempt	NA	NA	NA	NA	NA	NA	NA	NA	NA	NA	NA	NA	NA	NA	NA	NA	NA	NA	NA	NA	NA	NA	NA	NA	NA
115	Crack - Lateralized crack (type 2) incomplete	No	Crack associated with a previous extraction attempt	NA	NA	NA	NA	NA	NA	NA	NA	NA	NA	NA	NA	NA	NA	NA	NA	NA	NA	NA	NA	NA	NA	NA	NA	NA
116	Crack - Rectilinear	Yes	NA	0.14	NA	No	No	No statistical link	0.004	NA	Yes	Yes	NA	0.532	NA	No	No	No statistical link	0.586	NA	No	No	No statistical link	0.001	NA	Yes	Yes	NA
117	Crack - Sinusoidal	Yes	NA	0.109	NA	No	No	No statistical link	0.011	NA	Yes	Yes	NA	0.532	NA	No	No	No statistical link	0.586	NA	No	No	No statistical link	0.002	NA	Yes	Yes	NA
118	Crack - Zigzag	Yes	NA	0.129	NA	No	No	No statistical link	0.012	NA	Yes	Yes	NA	0.532	NA	No	No	No statistical link	0.586	NA	No	No	No statistical link	< 0,001	NA	Yes	Yes	NA
119	Crack - Network	Yes	NA	0.102	NA	No	No	No statistical link	Test failed	NA	ND	No	Unknown statistical link	0.181	NA	No	No	No statistical link	0.327	NA	No	No	No statistical link	0.005	NA	Yes	Yes	NA
120	Cracks anterior edge - Presence	No	Crack associated with the preparation of the edge of the striking/pressure platform by abrasion	NA	NA	NA	NA	NA	NA	NA	NA	NA	NA	NA	NA	NA	NA	NA	NA	NA	NA	NA	NA	NA	NA	NA	NA	NA
121	Cracks anterior edge - N zones	No	Crack associated with the preparation of the edge of the striking/pressure platform by abrasion	NA	NA	NA	NA	NA	NA	NA	NA	NA	NA	NA	NA	NA	NA	NA	NA	NA	NA	NA	NA	NA	NA	NA	NA	NA
122	Pre-cleaning residues - Presence	Yes	NA	< 0,001	NA	Yes	Yes	NA	0.116	NA	No	No	No statistical link	0.749	NA	No	No	No statistical link	0.311	NA	No	No	No statistical link	< 0,001	NA	Yes	Yes	NA
123	Pre-cleaning residues - Distribution	Yes	NA	< 0,001	NA	Yes	Yes	NA	Test failed	NA	ND	No	Unknown statistical link	0.213	NA	No	No	No statistical link	0.453	NA	No	No	No statistical link	< 0,001	NA	Yes	Yes	NA
124	Pre-cleaning residues - Correlation with cracks	Yes	NA	Test failed	NA	ND	No	Unknown statistical link	Test failed	NA	ND	No	Unknown statistical link	Test failed	NA	ND	No	Unknown statistical link	1	NA	No	No	No statistical link	< 0,001	NA	Yes	Yes	NA
125	Pre-cleaning residues - Morphology	No	Too few cases of linear residues were observed	NA	NA	NA	NA	NA	NA	NA	NA	NA	NA	NA	NA	NA	NA	NA	NA	NA	NA	NA	NA	NA	NA	NA	NA	NA
126	Pre-cleaning residues - Incisions associated	Yes	NA	< 0,001	NA	Yes	Yes	NA	Test failed	NA	ND	No	Unknown statistical link	0.142	NA	No	No	No statistical link	0.098	NA	No	No	No statistical link	< 0,001	NA	Yes	Yes	NA
127	Post-cleaning residues - Presence	No	The cleaning protocol was not standardized as it needed to be adapted to each case, this attribute is therefore not relevant	NA	NA	NA	NA	NA	NA	NA	NA	NA	NA	NA	NA	NA	NA	NA	NA	NA	NA	NA	NA	NA	NA	NA	NA	NA
128	Post-cleaning residues - Distribution	No	The cleaning protocol was not standardized as it needed to be adapted to each case, this attribute is therefore not relevant	NA	NA	NA	NA	NA	NA	NA	NA	NA	NA	NA	NA	NA	NA	NA	NA	NA	NA	NA	NA	NA	NA	NA	NA	NA
129	Post-cleaning residues - Correlation with cracks	No	The cleaning protocol was not standardized as it needed to be adapted to each case, this attribute is therefore not relevant	NA	NA	NA	NA	NA	NA	NA	NA	NA	NA	NA	NA	NA	NA	NA	NA	NA	NA	NA	NA	NA	NA	NA	NA	NA
130	Post-cleaning residues - Incisions associated	No	The cleaning protocol was not standardized as it needed to be adapted to each case, this attribute is therefore not relevant	NA	NA	NA	NA	NA	NA	NA	NA	NA	NA	NA	NA	NA	NA	NA	NA	NA	NA	NA	NA	NA	NA	NA	NA	NA
131	Pre-cleaning residue strip along posterior edge	Yes	NA	< 0,001	NA	Yes	Yes	NA	< 0,001	NA	Yes	Yes	NA	0.047	NA	Yes	Yes	NA	Attribute always present	NA	NA	No	Attribute always present	Attribute always present	NA	NA	No	Attribute always present
132	Polishes - Presence	Yes	NA	0.014	NA	Yes	No	Polishes direct antler	0.176	NA	No	No	No statistical link	0.091	NA	No	No	No statistical link	0.476	NA	No	No	No statistical link	< 0,001	NA	Yes	Yes	NA
133	Polishes - N zones	Yes	NA	0.021	NA	Yes	No	Polishes direct antler	0.206	NA	No	No	No statistical link	0.166	NA	No	No	No statistical link	0.476	NA	No	No	No statistical link	< 0,001	NA	Yes	Yes	NA
134	Polishes - Distribution	Yes	NA	0.096	NA	No	No	No statistical link	0.158	NA	No	No	No statistical link	0.303	NA	No	No	No statistical link	0.724	NA	No	No	No statistical link	< 0,001	NA	Yes	Yes	NA
135	Polishes - Density	Yes	NA	0.012	NA	Yes	No	Polishes direct antler	Test failed	NA	ND	No	Unknown statistical link	Test failed	NA	ND	No	Unknown statistical link	0.153	NA	No	No	No statistical link	0.001	NA	Yes	Yes	NA
136	Polishes - Localization	Yes	NA	0.043	NA	Yes	No	Polishes direct antler	0.217	NA	No	No	No statistical link	0.205	NA	No	No	No statistical link	0.476	NA	No	No	No statistical link	< 0,001	NA	Yes	Yes	NA
137	Polishes - Correlation with cracks	Yes	NA	0.216	NA	No	No	No statistical link	Test failed	NA	ND	No	Unknown statistical link	0.314	NA	No	No	No statistical link	0.045	NA	Yes	Yes	NA	0.002	NA	Yes	Yes	NA
138	Polishes - Morphology	Yes	NA	< 0,001	NA	Yes	No	Polishes direct antler	Test failed	NA	ND	No	Unknown statistical link	0.177	NA	No	No	No statistical link	0.476	NA	No	No	No statistical link	< 0,001	NA	Yes	Yes	NA
139	Polishes - Incisions associated	Yes	NA	< 0,001	NA	Yes	No	Polishes direct antler	Test failed	NA	ND	No	Unknown statistical link	0.091	NA	No	No	No statistical link	0.228	NA	No	No	No statistical link	< 0,001	NA	Yes	Yes	NA
140	Linear polishes - Orientation	No	This attribute is determined by the number of detachment attempts	NA	NA	NA	NA	NA	NA	NA	NA	NA	NA	NA	NA	NA	NA	NA	NA	NA	NA	NA	NA	NA	NA	NA	NA	NA
141	Linear polishes - Regularity	Yes	NA	< 0,001	NA	Yes	No	Polishes direct antler	Test failed	NA	No	No	Unknown statistical link	0.139	NA	No	No	No statistical link	1	NA	No	No	No statistical link	0.635	NA	No	No	No statistical link
142	Linear polishes - Morphology	No	This attribute is determined by the trajectory of contact between the CT and the striking/pressure platform	NA	NA	NA	NA	NA	NA	NA	NA	NA	NA	NA	NA	NA	NA	NA	NA	NA	NA	NA	NA	NA	NA	NA	NA	NA
143	Linear polishes - Lateralization curve/deviation	No	This attribute is determined by the trajectory of contact between the CT and the striking/pressure platform	NA	NA	NA	NA	NA	NA	NA	NA	NA	NA	NA	NA	NA	NA	NA	NA	NA	NA	NA	NA	NA	NA	NA	NA	NA
144	Anterior edge polishes - Presence	No	Crack associated with the preparation of the edge of the striking/pressure platform by abrasion	NA	NA	NA	NA	NA	NA	NA	NA	NA	NA	NA	NA	NA	NA	NA	NA	NA	NA	NA	NA	NA	NA	NA	NA	NA
145	Anterior edge polishes - N zones	No	Crack associated with the preparation of the edge of the striking/pressure platform by abrasion	NA	NA	NA	NA	NA	NA	NA	NA	NA	NA	NA	NA	NA	NA	NA	NA	NA	NA	NA	NA	NA	NA	NA	NA	NA
146	Dorsal face pre-cleaning residues - Presence	Yes	NA	< 0,001	NA	Yes	Yes	NA	< 0,001	NA	Yes	Yes	NA	0.496	NA	No	No	No statistical link	1	NA	No	No	No statistical link	Attribute always present	NA	NA	No	Attribute always present
147	Dorsal face pre-cleaning residues - Material category	No	This attribute describes the general nature of the material that comes into contact with the dorsal face of the blade after detachment, which can be too direct an indication for the analysis	NA	NA	NA	NA	NA	NA	NA	NA	NA	NA	NA	NA	NA	NA	NA	NA	NA	NA	NA	NA	NA	NA	NA	NA	NA
148	Ventral face pre-cleaning residues - Presence	Yes	NA	< 0,001	NA	Yes	Yes	NA	0.884	NA	No	No	No statistical link	1	NA	No	No	No statistical link	1	NA	No	No	No statistical link	0.522	NA	No	No	No statistical link
149	Ventral face pre-cleaning residues - Location	No	This attribute is determined by the specific conditions of the counter-shock between the blade and the core after detachment	NA	NA	NA	NA	NA	NA	NA	NA	NA	NA	NA	NA	NA	NA	NA	NA	NA	NA	NA	NA	NA	NA	NA	NA	NA
150	Ventral face pre-cleaning residues - Morphology	No	This attribute is determined by the specific conditions of the counter-shock between the blade and the core after detachment	NA	NA	NA	NA	NA	NA	NA	NA	NA	NA	NA	NA	NA	NA	NA	NA	NA	NA	NA	NA	NA	NA	NA	NA	NA
151	Ventral face pre-cleaning residues - Material category	No	Residues are typically deposited on the ventral face as a result of the blade's counter-shock against the core, and are therefore mineral in nature	NA	NA	NA	NA	NA	NA	NA	NA	NA	NA	NA	NA	NA	NA	NA	NA	NA	NA	NA	NA	NA	NA	NA	NA	NA
