# Supplementary material for: When the hammer drops: Identification of knapping techniques in blade production based on a multi-scale study of knapping traces
Source: PLoS One. 2025 Aug 27;20(8):e0329848. doi: 10.1371/journal.pone.0329848 (PMC12385441; doi:10.1371/journal.pone.0329848)
Supplement: S7 Table — (XLSX) [file pone.0329848.s007.xlsx]

## Sheet: S7_Table
ID	Core_ID	Mode_force_application	Contact_tool_Material	Crushed_contact_zone_Presence	Platform_scar_Presence	Platform_posterior_edge_Asymetrical_convex	Platform_posterior_edge_Irregular	Platform_posterior_edge_Multiple_protrusions	Platform_posterior_edge_Regular_convex	Platform_posterior_edge_Regular_rectilinear	Platform_posterior_edge_Single_protrusion	Lip_Presence	Lip_Salience_Discrete	Lip_Salience_Moderate	Lip_Salience_Pronounced	Lip_Salience_Variable	Scarring_Presence	Scarring_Position_Anterior_edge	Scarring_Position_Posterior_edge	Platform_Width_max_(mm)	Platform_Thickness_max_(mm)	Angle_platform/dorsal_surface_(°)_Average	Cone_percussion_Presence	Cone_percussion_Contour	Cone_percussion_Microripples	Bulb_Presence	Bulb_Thickness	Eraillure_scar_Presence	Bulb_radial_cracks_Presence	Bulb_radial_cracks_Lateralization_Unilateral	Bulb_radial_cracks_Lateralization_Bilateral	Bulb_radial_cracks_Lateralization_Complete_cracking	Bulb_radial_cracks_Lateralization_Variable	Bulb_radial_cracks_Length_max_(mm)	Bulb_scar_Presence	Bulb_scar_State_denticles_Crushed	Bulb_scar_State_denticles_Intact	Bulb_scar_State_denticles_Variable	Lateralized_oblique_crack_Presence	Ripples_Presence	Ripples_Location_Distal	Ripples_Location_Mesial	Ripples_Location_Proximal	Ripples_Type_Double	Ripples_Type_Fine_&_tight	Ripples_Type_Unique	Ripples_Type_Variable	Ripples_Absence_in_first_mm	Undulations_Presence
33	342	1	3	0	0	0	0	0	0	0	1	1	1	0	0	0	0	0	0	0.489627	0.506494	0.425485	0	0	0	1	0.666667	0	0	0	0	0	0	0	0	0	0	0	0	0	0	0	0	0	0	0	0	1	0
34	342	1	3	0	0	0	0	0	1	0	0	1	1	0	0	0	0	0	0	0.0622407	0.194805	0.561262	0	0	0	1	0.333333	0	1	0	0	0	1	0.115044	0	0	0	0	0	1	0	0	1	0	1	0	0	0	1
35	342	1	3	0	0	0	0	0	0	0	0	1	1	0	0	0	0	0	0	0.394191	0.480519	0.542111	0	0	0	1	0.666667	0	0	0	0	0	0	0	1	0	1	0	0	0	0	0	0	0	0	0	0	0	0
36	342	1	3	0	0	0	0	0	1	0	0	1	1	0	0	0	0	0	0	0.360996	0.558442	0.391359	0	0	0	1	0.666667	0	0	0	0	0	0	0	0	0	0	0	0	0	0	0	0	0	0	0	0	0	1
38	342	1	3	0	0	0	0	0	1	0	0	1	1	0	0	0	0	0	0	0.232365	0.311688	0.488569	0	0	0	1	0.333333	0	0	0	0	0	0	0	1	0	0	0	0	0	0	0	0	0	0	0	0	0	0
39	342	1	3	0	0	0	0	0	0	0	1	1	1	0	0	0	0	0	0	0.419087	0.350649	0.45378	0	0	0	1	0.333333	1	0	0	0	0	0	0	0	0	0	0	0	0	0	0	0	0	0	0	0	0	0
40	342	1	3	0	0	0	0	0	1	0	0	1	0	1	0	0	0	0	0	0.46473	0.519481	0.486515	0	0	0	0	0	0	0	0	0	0	0	0	1	0	1	0	0	1	0	0	1	1	0	0	0	1	0
41	342	1	3	0	0	0	0	0	0	0	1	1	1	0	0	0	0	0	0	0.107884	0.181818	0.406004	0	0	0	1	0.333333	0	1	1	0	0	0	0.415929	0	0	0	0	0	0	0	0	0	0	0	0	0	0	0
42	342	1	3	0	0	0	0	0	1	0	0	1	1	0	0	0	0	0	0	0.290456	0.155844	0.386721	0	0	0	1	0.333333	0	0	0	0	0	0	0	1	0	1	0	0	0	0	0	0	0	0	0	0	0	0
43	342	1	3	0	0	0	1	0	0	0	0	0	0	0	0	0	0	0	0	0.547718	0.350649	0.357233	0	0	0	1	0.333333	0	0	0	0	0	0	0	1	0	1	0	0	0	0	0	0	0	0	0	0	0	0
44	343	1	1	0	0	0	0	0	1	0	0	0	0	0	0	0	0	0	0	0.323651	0.454545	0.421244	1	0	0	1	0.333333	0	0	0	0	0	0	0	1	0	0	1	0	0	0	0	0	0	0	0	0	0	0
45	343	1	1	0	0	0	0	0	0	0	1	0	0	0	0	0	0	0	0	0.717842	0.805195	0.343185	1	0.75	1	1	1	1	0	0	0	0	0	0	0	0	0	0	0	1	0	0	1	0	1	0	0	0	0
46	343	1	1	0	0	0	0	0	0	0	1	0	0	0	0	0	0	0	0	0.634855	0.727273	0.451395	1	0.75	0	0	0	0	1	0	1	0	0	0.548673	1	1	0	0	0	1	0	0	1	0	0	1	0	0	1
47	344	1	1	0	0	0	1	0	0	0	0	0	0	0	0	0	0	0	0	0.149378	0.285714	0.195547	1	0.5	0	1	0.666667	1	0	0	0	0	0	0	0	0	0	0	0	1	0	0	1	0	0	1	0	0	0
48	344	1	1	0	1	0	0	0	0	0	0	0	0	0	0	0	0	0	0	0.06639	0.103896	0.288715	0	0	0	1	0.333333	1	0	0	0	0	0	0	1	0	1	0	0	1	0	0	1	0	1	0	0	1	1
49	344	1	1	0	0	0	0	0	1	0	0	1	1	0	0	0	0	0	0	0.26556	0.467532	0.283149	1	0.25	0	1	0.333333	1	0	0	0	0	0	0	0	0	0	0	0	1	0	0	1	0	0	1	0	0	1
50	344	1	1	0	0	0	0	0	1	0	0	1	1	0	0	0	0	0	0	0.419087	0.480519	0.357432	0	0	0	1	0.666667	0	0	0	0	0	0	0	0	0	0	0	0	1	0	1	0	0	1	0	0	1	0
51	345	1	1	0	0	0	0	0	1	0	0	1	0	0	0	1	0	0	0	0.477178	0.779221	0.286528	0	0	0	1	0.333333	0	0	0	0	0	0	0	1	0	1	0	0	0	0	0	0	0	0	0	0	0	0
52	345	1	1	0	1	0	1	0	0	0	0	0	0	0	0	0	0	0	0	0.165975	0.194805	0.341926	0	0	0	1	0.666667	1	0	0	0	0	0	0	1	0	0	1	0	1	0	0	1	1	0	0	0	0	1
53	345	1	1	0	0	0	1	0	0	0	0	1	0	0	0	1	0	0	0	0.572614	0.454545	0.530316	1	0.25	0	1	0.333333	0	0	0	0	0	0	0	0	0	0	0	0	1	0	0	1	0	1	0	0	0	0
54	345	1	1	0	0	0	0	0	0	0	1	0	0	0	0	0	0	0	0	1	0.662338	0.54834	1	0.5	0	1	1	0	0	0	0	0	0	0	0	0	0	0	0	1	0	0	1	0	1	0	0	0	0
55	346	1	5	0	0	0	0	0	0	0	1	1	1	0	0	0	0	0	0	0.825726	1	0.20383	0	0	0	1	1	0	1	1	0	0	0	1	0	0	0	0	0	0	0	0	0	0	0	0	0	0	1
56	346	1	5	0	0	0	0	0	1	0	0	1	0	1	0	0	0	0	0	0.373444	0.467532	0.324697	0	0	0	1	0.666667	0	0	0	0	0	0	0	0	0	0	0	0	0	0	0	0	0	0	0	0	0	0
57	346	1	5	0	1	0	0	0	1	0	0	1	1	0	0	0	0	0	0	0.215768	0.298701	0.267245	0	0	0	1	0.333333	1	0	0	0	0	0	0	0	0	0	0	0	1	1	1	1	0	0	0	1	1	0
58	346	1	5	0	0	0	0	0	1	0	0	1	0	1	0	0	0	0	0	0.232365	0.311688	0.426281	0	0	0	1	0.333333	1	0	0	0	0	0	0	0	0	0	0	0	1	0	0	1	1	0	0	0	0	0
59	346	1	5	0	0	0	0	0	0	1	0	1	1	0	0	0	0	0	0	0.33195	0.324675	0.464449	0	0	0	1	0.333333	0	0	0	0	0	0	0	0	0	0	0	0	0	0	0	0	0	0	0	0	0	0
60	346	1	5	0	0	0	0	0	0	1	0	1	1	0	0	0	0	0	0	0.497925	0.545455	0.428732	0	0	0	1	0.666667	0	1	0	0	0	1	0.168142	0	0	0	0	0	0	0	0	0	0	0	0	0	0	0
61	347	1	5	0	0	0	1	0	0	0	0	1	1	0	0	0	1	0	1	0.697095	0.415584	0.432907	1	0.75	0	1	0.333333	0	0	0	0	0	0	0	0	0	0	0	0	1	0	0	1	0	1	0	0	0	0
62	347	1	5	0	0	0	0	0	1	0	0	1	1	0	0	0	0	0	0	0.26971	0.428571	0.322311	0	0	0	1	0.333333	0	0	0	0	0	0	0	0	0	0	0	1	1	0	0	1	0	1	0	0	0	0
63	347	1	5	0	0	0	0	0	1	0	0	1	0	1	0	0	0	0	0	0.502075	0.545455	0.30601	0	0	0	1	0.666667	0	0	0	0	0	0	0	0	0	0	0	0	0	0	0	0	0	0	0	0	0	0
64	347	1	5	0	0	0	0	0	1	0	0	1	0	1	0	0	0	0	0	0.153527	0.38961	0.496786	0	0	0	1	0.333333	0	0	0	0	0	0	0	0	0	0	0	0	0	0	0	0	0	0	0	0	0	0
65	347	1	5	0	0	0	0	0	1	0	0	1	0	0	0	1	0	0	0	0.369295	0.467532	0.551587	0	0	0	1	0.333333	0	0	0	0	0	0	0	0	0	0	0	0	1	0	0	1	0	1	0	0	1	0
66	348	1	2	1	1	0	1	0	0	0	0	1	1	0	0	0	0	0	0	0.290456	0.233766	0.576105	1	0.25	1	1	0.333333	0	0	0	0	0	0	0	0	0	0	0	0	1	0	0	1	0	1	0	0	0	0
67	348	1	2	0	0	0	0	0	0	0	1	1	1	0	0	0	0	0	0	0.298755	0.311688	0.375721	1	0.5	0	1	0.333333	1	0	0	0	0	0	0	0	0	0	0	0	0	0	0	0	0	0	0	0	0	0
68	348	1	2	0	0	0	0	0	0	0	1	1	0	0	0	1	0	0	0	0.448133	0.662338	0.490756	1	0.25	0	1	0.666667	1	1	1	0	0	0	0.59292	0	0	0	0	0	0	0	0	0	0	0	0	0	0	0
69	348	1	2	0	0	0	1	0	0	0	0	1	1	0	0	0	0	0	0	0.390041	0.428571	0.283149	1	0.25	0	1	0.666667	1	1	1	0	0	0	0.309735	1	0	1	0	0	0	0	0	0	0	0	0	0	0	1
70	348	1	2	0	1	0	0	0	1	0	0	0	0	0	0	0	0	0	0	0.136929	0.246753	0.49016	0	0	0	1	0.333333	0	1	0	1	0	0	0.451327	0	0	0	0	0	0	0	0	0	0	0	0	0	0	0
71	348	1	2	0	0	0	1	0	0	0	0	0	0	0	0	0	0	0	0	0.261411	0.272727	0.327679	1	0.25	0	1	0.333333	0	0	0	0	0	0	0	1	0	1	0	0	0	0	0	0	0	0	0	0	0	1
72	348	1	2	0	1	0	0	0	0	0	1	0	0	0	0	0	0	0	0	0.107884	0.168831	0.471672	0	0	0	1	0.333333	0	1	0	1	0	0	0.0707965	0	0	0	0	0	0	0	0	0	0	0	0	0	0	0
73	349	1	2	0	0	0	0	0	1	0	0	1	1	0	0	0	0	0	0	0.3361	0.428571	0.328275	1	0.25	0	1	0.666667	1	1	0	1	0	0	0.159292	0	0	0	0	0	0	0	0	0	0	0	0	0	0	0
74	349	1	2	0	1	0	0	0	0	0	1	1	1	0	0	0	0	0	0	0.746888	0.441558	0.411238	1	0.25	0	1	1	0	1	1	0	0	0	0.300885	1	0	1	0	0	0	0	0	0	0	0	0	0	0	0
75	350	1	2	0	1	0	0	0	1	0	0	1	1	0	0	0	0	0	0	0.0954357	0.168831	0.513684	0	0	0	1	0.333333	0	1	1	0	0	0	0.115044	0	0	0	0	0	0	0	0	0	0	0	0	0	0	0
76	350	1	2	0	1	0	1	0	0	0	0	1	1	0	0	0	0	0	0	0.360996	0.207792	0.401763	1	0.25	0	1	0.333333	1	1	1	0	0	0	0.769912	0	0	0	0	0	1	0	0	1	0	1	0	0	1	0
77	351	2	3	0	0	1	0	0	0	0	0	1	0	1	0	0	0	0	0	0.319502	0.519481	0.245577	0	0	0	1	0.666667	0	0	0	0	0	0	0	0	0	0	0	0	1	0	0	1	1	0	0	0	0	1
78	351	2	3	0	0	1	0	0	0	0	0	1	0	1	0	0	0	0	0	0.240664	0.376623	0.3791	0	0	0	1	0.666667	1	1	1	0	0	0	0.60177	1	0	1	0	0	1	0	0	1	0	1	0	0	0	1
79	351	2	3	1	0	0	0	0	0	0	1	0	0	0	0	0	0	0	0	0.190871	0.116883	0.45663	1	1	1	1	0.333333	0	0	0	0	0	0	0	0	0	0	0	0	1	0	1	1	0	1	0	0	0	1
80	351	2	3	0	0	0	0	0	1	0	0	1	0	1	0	0	0	0	0	0.190871	0.168831	0.38513	0	0	0	1	0.333333	0	0	0	0	0	0	0	0	0	0	0	0	1	0	0	1	0	1	0	0	1	1
81	351	2	3	0	0	0	1	0	0	0	0	1	0	1	0	0	0	0	0	0.157676	0.103896	0.274071	1	0.25	0	1	0.333333	0	0	0	0	0	0	0	0	0	0	0	1	1	0	0	1	0	1	0	0	0	1
82	351	2	3	0	0	1	0	0	0	0	0	1	1	0	0	0	0	0	0	0.153527	0.233766	0.233119	0	0	0	1	0.666667	0	1	0	1	0	0	0.345133	0	0	0	0	0	0	0	0	0	0	0	0	0	0	0
83	351	2	3	0	1	0	1	0	0	0	0	0	0	0	0	0	0	0	0	0.248963	0.194805	0.545955	0	0	0	1	0.333333	0	1	0	0	1	0	0.681416	0	0	0	0	1	1	0	0	1	0	1	0	0	0	1
84	351	2	3	0	0	0	0	1	0	0	0	1	1	0	0	0	0	0	0	0.178423	0.155844	0.228083	1	0.25	1	1	0.333333	1	0	0	0	0	0	0	0	0	0	0	0	1	0	0	1	0	1	0	0	1	0
85	351	2	3	0	0	0	0	0	0	0	1	1	0	0	0	1	0	0	0	0.53112	0.701299	0.434895	1	0.75	0	1	0.666667	0	0	0	0	0	0	0	0	0	0	0	0	1	0	0	1	0	0	1	0	0	1
86	351	2	3	0	0	0	0	0	1	0	0	1	0	1	0	0	0	0	0	0.257261	0.181818	0.247366	0	0	0	1	0.666667	0	1	1	0	0	0	0.681416	0	0	0	0	0	1	0	0	1	0	1	0	0	1	0
87	351	2	3	0	0	0	0	0	0	0	1	1	0	0	0	1	0	0	0	0.423237	0.662338	0.279703	1	0.75	0	1	0.666667	1	0	0	0	0	0	0	0	0	0	0	0	1	0	0	1	0	1	0	0	1	0
88	353	2	5	0	1	0	0	0	1	0	0	1	1	0	0	0	1	0	1	0.410788	0.480519	0.344974	0	0	0	1	0.666667	1	0	0	0	0	0	0	0	0	0	0	0	0	0	0	0	0	0	0	0	0	0
89	353	2	5	0	0	0	0	0	1	0	0	1	0	0	0	1	0	0	0	0.614108	0.987013	0.435359	0	0	0	1	0.666667	1	0	0	0	0	0	0	0	0	0	0	1	1	0	0	1	0	0	1	0	0	0
90	353	2	5	0	0	0	0	0	0	0	1	1	0	0	0	1	0	0	0	0.46888	0.597403	0.4616	1	0.5	0	1	0.666667	1	1	1	0	0	0	0.389381	0	0	0	0	0	1	0	0	1	1	0	0	0	0	0
91	353	2	5	0	0	0	0	0	1	0	0	1	0	1	0	0	0	0	0	0.282158	0.376623	0.260023	0	0	0	1	0.333333	1	0	0	0	0	0	0	0	0	0	0	0	0	0	0	0	0	0	0	0	0	1
92	353	2	5	0	0	1	0	0	0	0	0	1	0	0	0	1	0	0	0	0.547718	0.766234	0.358624	0	0	0	1	0.333333	1	0	0	0	0	0	0	0	0	0	0	0	1	0	0	1	1	0	0	0	0	1
93	353	2	5	0	0	0	0	0	1	0	0	1	1	0	0	0	0	0	0	0.460581	0.545455	0.233715	0	0	0	1	0.666667	1	0	0	0	0	0	0	1	0	1	0	0	1	0	0	1	0	0	1	0	0	1
94	353	2	5	0	0	0	0	0	1	0	0	1	0	1	0	0	0	0	0	0.622407	0.87013	0.185939	0	0	0	1	1	0	0	0	0	0	0	0	0	0	0	0	1	1	0	0	1	0	0	1	0	0	0
95	353	2	5	0	1	0	1	0	0	0	0	1	0	0	0	1	0	0	0	0.506224	0.792208	0.618846	0	0	0	1	0.333333	0	0	0	0	0	0	0	0	0	0	0	0	1	0	0	1	1	0	0	0	0	0
96	353	2	5	0	0	0	1	0	0	0	0	1	0	1	0	0	0	0	0	0.390041	0.532468	0.228282	0	0	0	1	0.333333	0	0	0	0	0	0	0	0	0	0	0	0	1	0	0	1	1	0	0	0	0	0
97	353	2	5	0	0	0	0	0	0	0	0	1	0	0	0	0	0	0	0	0.73029	0	0.200782	0	0	0	1	0.666667	0	0	0	0	0	0	0	0	0	0	0	1	0	0	0	0	0	0	0	0	0	0
98	353	2	5	0	0	0	0	0	1	0	0	1	0	1	0	0	0	0	0	0.506224	0.805195	0.172487	0	0	0	1	0.333333	0	0	0	0	0	0	0	0	0	0	0	0	0	0	0	0	0	0	0	0	0	1
144	364	1	4	0	0	0	0	0	1	0	0	1	1	0	0	0	0	0	0	0.186722	0.324675	0.362865	0	0	0	0	0	0	0	0	0	0	0	0	0	0	0	0	1	0	0	0	0	0	0	0	0	0	0
145	364	1	4	0	0	0	0	0	1	0	0	1	1	0	0	0	0	0	0	0.257261	0.350649	0.352594	0	0	0	0	0	1	0	0	0	0	0	0	0	0	0	0	1	0	0	0	0	0	0	0	0	0	1
146	364	1	4	0	0	0	0	0	1	0	0	1	1	0	0	0	0	0	0	0.0788382	0.12987	0.564641	0	0	0	1	0.333333	0	0	0	0	0	0	0	0	0	0	0	0	1	0	0	1	0	1	0	0	0	0
147	364	1	4	0	0	0	0	0	1	0	0	1	1	0	0	0	0	0	0	0.211618	0.324675	0.337353	0	0	0	1	0.333333	0	0	0	0	0	0	0	0	0	0	0	0	1	0	0	1	0	0	1	0	0	1
148	364	1	4	0	0	0	1	0	0	0	0	1	1	0	0	0	0	0	0	0.327801	0.584416	0.338149	0	0	0	1	0.333333	1	1	0	1	0	0	0.982301	0	0	0	0	0	1	0	0	1	0	1	0	0	0	0
149	364	1	4	0	0	0	1	0	0	0	0	1	0	1	0	0	0	0	0	0.319502	0.311688	0.189119	0	0	0	1	0.333333	1	0	0	0	0	0	0	0	0	0	0	1	1	0	0	1	0	0	1	0	0	0
150	365	1	4	0	0	0	0	0	1	0	0	1	0	0	0	1	0	0	0	0.298755	0.402597	0	0	0	0	1	0.666667	1	0	0	0	0	0	0	0	0	0	0	1	1	0	0	1	0	0	1	0	0	0
151	365	1	4	0	0	0	1	0	0	0	0	1	0	1	0	0	0	0	0	0.20332	0.285714	0.295342	1	0.25	1	1	0.333333	0	1	1	0	0	0	0.238938	0	0	0	0	0	1	0	0	1	0	1	0	0	0	0
152	365	1	4	0	0	0	0	1	0	0	0	1	1	0	0	0	0	0	0	0.286307	0.220779	0.306209	1	0.25	0	1	0.333333	0	0	0	0	0	0	0	1	0	1	0	0	1	0	0	1	0	1	0	0	0	0
153	365	1	4	0	1	0	1	0	0	0	0	0	0	0	0	0	0	0	0	0.452282	0.558442	0.460407	1	0.25	0	0	0	1	0	0	0	0	0	0	0	0	0	0	1	1	0	0	1	0	0	1	0	0	0
154	365	1	4	0	0	0	0	0	1	0	0	1	0	1	0	0	1	0	1	0.19917	0.233766	0.500961	0	0	0	0	0	0	1	0	0	1	0	0.141593	0	0	0	0	0	1	0	0	1	0	1	0	0	0	1
155	365	1	4	0	0	0	0	0	1	0	0	1	0	1	0	0	0	0	0	0.182573	0.298701	0.278113	0	0	0	1	0.333333	0	0	0	0	0	0	0	0	0	0	0	0	1	0	0	1	0	0	1	0	0	1
156	365	1	4	0	1	0	0	0	1	0	0	1	1	0	0	0	0	0	0	0.298755	0.441558	0.518256	0	0	0	1	0.666667	0	0	0	0	0	0	0	0	0	0	0	0	1	0	0	1	0	1	0	0	1	1
224	382	3	6	0	0	0	1	0	0	0	0	0	0	0	0	0	1	1	0	0.0746888	0.0649351	0.591346	0	0	0	1	0.333333	0	0	0	0	0	0	0	0	0	0	0	0	1	0	0	1	0	1	0	0	1	0
225	382	3	6	0	1	0	0	0	1	0	0	1	1	0	0	0	0	0	0	0.124481	0.25974	0.574846	0	0	0	1	0.333333	1	0	0	0	0	0	0	0	0	0	0	0	1	1	1	1	0	0	0	1	0	0
226	382	3	6	0	0	0	1	0	0	0	0	1	0	1	0	0	0	0	0	0.20332	0.298701	0.683918	1	0.25	0	1	0.666667	0	0	0	0	0	0	0	0	0	0	0	0	1	1	1	1	0	1	0	0	0	0
227	382	3	6	0	1	0	1	0	0	0	0	0	0	0	0	0	0	0	0	0.0954357	0.168831	0.683719	0	0	0	1	0.333333	1	1	0	0	1	0	0.0442478	0	0	0	0	0	1	0	0	1	0	1	0	0	0	0
229	382	3	6	0	0	0	0	0	0	0	1	1	1	0	0	0	0	0	0	0.286307	0.428571	0.613014	0	0	0	1	0.666667	1	0	0	0	0	0	0	0	0	0	0	0	0	0	0	0	0	0	0	0	0	0
230	382	3	6	0	0	0	0	0	1	0	0	0	0	0	0	0	0	0	0	0.141079	0.194805	0.856206	0	0	0	1	0.666667	0	0	0	0	0	0	0	0	0	0	0	0	1	1	1	1	0	1	0	0	1	0
231	382	3	6	0	0	0	0	0	0	0	1	1	1	0	0	0	0	0	0	0.128631	0.298701	1	1	0.25	0	1	0.333333	1	0	0	0	0	0	0	0	0	0	0	0	0	0	0	0	0	0	0	0	0	0
232	383	3	6	0	0	0	0	0	0	0	1	0	0	0	0	0	0	0	0	0.103734	0.207792	0.585713	1	0.25	0	1	0.333333	1	0	0	0	0	0	0	0	0	0	0	0	0	0	0	0	0	0	0	0	0	0
234	383	3	6	0	0	0	1	0	0	0	0	1	1	0	0	0	0	0	0	0.0995851	0.233766	0.729905	0	0	0	1	0.333333	1	0	0	0	0	0	0	0	0	0	0	0	0	0	0	0	0	0	0	0	0	0
235	383	3	6	0	1	0	0	0	1	0	0	1	0	1	0	0	0	0	0	0.157676	0.181818	0.697966	0	0	0	1	0.333333	0	0	0	0	0	0	0	0	0	0	0	0	0	0	0	0	0	0	0	0	0	0
236	383	3	6	0	1	0	0	0	0	0	1	1	1	0	0	0	0	0	0	0.190871	0.298701	0.797959	1	0.5	0	1	0.333333	1	0	0	0	0	0	0	0	0	0	0	0	0	0	0	0	0	0	0	0	0	1
237	383	3	6	0	0	0	0	0	1	0	0	1	0	1	0	0	0	0	0	0.0539419	0.155844	0.650586	0	0	0	1	0.666667	0	0	0	0	0	0	0	0	0	0	0	0	1	0	0	1	0	1	0	0	1	0
238	383	3	6	0	0	0	0	0	0	0	1	1	0	1	0	0	0	0	0	0.19917	0.25974	0.777682	1	0.25	1	1	0.666667	0	0	0	0	0	0	0	0	0	0	0	0	1	0	1	1	0	1	0	0	0	1
283	389	3	3	0	0	0	0	0	1	0	0	1	0	0	1	0	0	0	0	0.195021	0.207792	0.732092	0	0	0	1	0.666667	0	0	0	0	0	0	0	0	0	0	0	0	0	0	0	0	0	0	0	0	0	0
284	389	3	3	0	0	0	0	0	1	0	0	1	0	0	1	0	1	1	1	0.302905	0.350649	0.194553	0	0	0	1	0.333333	0	0	0	0	0	0	0	0	0	0	0	1	1	0	1	0	0	1	0	0	0	0
285	389	3	3	0	1	0	0	0	1	0	0	1	1	0	0	0	0	0	0	0.107884	0.155844	0.470678	0	0	0	1	0.333333	0	0	0	0	0	0	0	0	0	0	0	0	1	0	0	1	0	1	0	0	1	0
286	389	3	3	0	1	0	1	0	0	0	0	1	0	1	0	0	0	0	0	0	0.0649351	0.580147	0	0	0	1	0.333333	0	1	0	0	1	0	0.20354	0	0	0	0	0	1	0	0	1	0	1	0	0	1	0
287	389	3	3	0	0	0	1	0	0	0	0	1	0	0	0	1	1	0	1	0.236515	0.454545	0.491154	0	0	0	1	0.333333	0	0	0	0	0	0	0	0	0	0	0	0	1	0	0	1	0	1	0	0	1	0
288	389	3	3	0	1	0	0	0	0	0	1	1	0	0	0	1	1	0	1	0.161826	0.181818	0.458618	0	0	0	1	0.333333	0	1	0	0	1	0	0.150442	0	0	0	0	0	1	0	0	1	0	1	0	0	0	1
289	389	3	3	0	1	0	0	0	1	0	0	1	0	0	1	0	1	0	1	0.0622407	0.142857	0.567822	0	0	0	0	0	0	0	0	0	0	0	0	0	0	0	0	0	0	0	0	0	0	0	0	0	0	0
290	389	3	3	0	0	0	0	0	1	0	0	1	0	1	0	0	0	0	0	0.161826	0.168831	0.497979	0	0	0	1	0.666667	0	0	0	0	0	0	0	0	0	0	0	0	1	0	0	1	0	1	0	0	1	0
291	389	3	3	0	1	0	0	0	0	0	1	1	0	1	0	0	1	0	1	0.190871	0.207792	0.641773	0	0	0	1	0.333333	1	0	0	0	0	0	0	0	0	0	0	0	1	0	0	1	0	1	0	0	0	0
292	389	3	3	0	1	0	0	0	0	0	1	1	0	1	0	0	1	0	1	0.145228	0.181818	0.748194	0	0	0	1	0.333333	0	1	1	0	0	0	0.230088	0	0	0	0	0	1	0	1	1	0	1	0	0	1	0
293	389	3	3	0	0	0	0	0	0	0	1	1	1	0	0	0	1	0	1	0.315353	0.441558	0.720893	0	0	0	1	0.666667	0	1	0	0	1	0	0.0707965	1	0	1	0	1	1	0	0	1	0	1	0	0	1	0
294	390	3	5	0	1	0	0	0	1	0	0	1	0	0	0	1	0	0	0	0.19917	0.220779	0.690345	0	0	0	0	0	0	0	0	0	0	0	0	0	0	0	0	0	1	0	0	1	1	0	0	0	0	1
295	390	3	5	0	1	0	0	0	1	0	0	1	0	1	0	0	0	0	0	0.174274	0.298701	0.723279	0	0	0	0	0	0	0	0	0	0	0	0	0	0	0	0	0	1	0	1	1	0	1	0	0	1	1
296	390	3	5	0	1	0	0	0	1	0	0	1	0	1	0	0	0	0	0	0.161826	0.246753	0.861838	0	0	0	1	0.333333	0	1	1	0	0	0	0.141593	0	0	0	0	0	0	0	0	0	0	0	0	0	0	0
297	390	3	5	0	1	0	0	0	1	0	0	1	0	1	0	0	0	0	0	0.215768	0.168831	0.723875	0	0	0	1	0.333333	0	1	1	0	0	0	0.0707965	0	0	0	0	0	0	0	0	0	0	0	0	0	0	0
298	390	3	5	0	0	0	0	0	1	0	0	1	0	0	0	1	0	0	0	0.19917	0.246753	0.603406	0	0	0	1	0.333333	0	0	0	0	0	0	0	0	0	0	0	0	1	0	0	1	0	0	1	0	0	0
299	390	3	5	0	1	0	0	0	1	0	0	1	0	0	0	1	0	0	0	0.186722	0.246753	0.683122	0	0	0	1	0.666667	0	0	0	0	0	0	0	0	0	0	0	0	0	0	0	0	0	0	0	0	0	0
300	390	3	5	0	0	0	0	0	1	0	0	1	0	1	0	0	1	0	1	0.13278	0.298701	0.700616	0	0	0	1	0.333333	0	0	0	0	0	0	0	0	0	0	0	0	1	0	0	1	0	0	1	0	0	1
301	390	3	5	0	0	0	0	0	1	0	0	1	0	1	0	0	1	0	1	0.228216	0.324675	0.63634	0	0	0	1	0.333333	1	0	0	0	0	0	0	0	0	0	0	0	1	0	0	1	0	0	1	0	0	0
302	390	3	5	0	1	0	0	0	1	0	0	1	0	0	0	1	0	0	0	0.153527	0.181818	0.7197	0	0	0	1	0.333333	0	0	0	0	0	0	0	0	0	0	0	0	0	0	0	0	0	0	0	0	0	1
303	390	3	5	0	1	0	0	0	1	0	0	1	0	1	0	0	0	0	0	0.165975	0.207792	0.80823	0	0	0	1	0.333333	0	0	0	0	0	0	0	0	0	0	0	0	0	0	0	0	0	0	0	0	0	0
304	390	3	5	0	0	0	1	0	0	0	0	1	0	0	0	1	0	0	0	0.244813	0.246753	0.839109	0	0	0	1	0.333333	0	1	1	0	0	0	0.176991	0	0	0	0	0	0	0	0	0	0	0	0	0	0	1
305	390	3	5	0	1	0	0	0	1	0	0	1	0	1	0	0	0	0	0	0.195021	0.181818	0.799152	0	0	0	1	0.333333	0	0	0	0	0	0	0	0	0	0	0	0	1	0	0	1	1	0	0	0	0	0
306	390	3	5	0	0	0	0	0	0	1	0	1	0	0	0	1	1	0	1	0.170124	0.142857	0.803393	0	0	0	1	0.333333	0	1	1	0	0	0	0.106195	0	0	0	0	0	1	0	0	1	1	0	0	0	0	0
307	390	3	5	0	1	0	1	0	0	0	0	1	0	1	0	0	1	0	1	0.236515	0.194805	0.654032	0	0	0	1	0.333333	0	1	0	0	1	0	0.0530973	0	0	0	0	0	0	0	0	0	0	0	0	0	0	1
[truncated: 64 more columns]
